# Supplementary material for: Dermatologist-like explainable AI enhances melanoma diagnosis accuracy: eye-tracking study
Source: Nat Commun. 2025 May 21;16:4739. doi: 10.1038/s41467-025-59532-5 (PMC12095463; doi:10.1038/s41467-025-59532-5)
Supplement: Supplementary file 4 — Source Data [file 41467_2025_59532_MOESM4_ESM.xlsx]

## Sheet: Fig2a
participant	AI Support	XAI Support
e16	0.75	0.75
e26	0.6875	0.6875
e4	0.5625	0.8125
e11	0.9375	0.8125
e9	0.8125	0.9375
e5	0.875	0.9375
e3	0.8125	0.875
e7	0.75	0.75
e6	0.8125	0.875
e12	0.5625	0.5625
e30	0.75	0.75
e37	0.625	0.6875
e45	0.5625	0.625
e31	0.8125	0.8125
e33	0.5625	0.5
e36	0.625	0.75
g43	0.9375	0.875
g51	0.875	0.8125
g11	0.8125	0.9375
g17	0.875	0.8125
g3	1	0.9375
g22	0.9375	0.9375
g14	0.875	0.9375
g9	0.875	0.8125
g8	0.75	0.875
g5	0.8125	0.875
g25	0.75	0.875
g61	0.8125	0.9375
g62	0.8125	0.875
o1	0.8125	0.875
o2	0.875	0.75
o3	0.75	0.8125
o4	1	0.875
o5	1	0.9375
o6	0.875	0.875
o7	0.75	0.75
o9	0.625	0.8125
o11	0.875	0.9375
o13	0.75	0.875
o17	0.75	0.875
o18	1	0.8125
o20	0.75	0.875
o21	0.8125	0.8125
o22	0.9375	0.9375
o24	0.875	0.8125
o26	1	1
o29	0.75	0.875
o30	1	0.875
o31	0.875	0.875
o33	0.75	0.9375
o34	0.8125	0.9375
o36	0.8125	0.6875
o37	0.6875	0.875
o39	0.875	0.875

## Sheet: Fig2b
participant	AI Support	XAI Support	position	years	num_years	gain
e18	0.75	0.75	Specialist	> 10 Years	4	0
e16	0.75	0.75	Specialist	5 - 10 Years	3	0
e2	0.8125	0.75	Specialist	> 10 Years	4	-6.25
e14	0.625	0.75	Specialist	> 10 Years	4	12.5
e26	0.6875	0.6875	Resident	1 - 3 Years	1	0
e4	0.5625	0.8125	Resident	3 - 5 Years	2	25
e15	0.5625	0.5625	Specialist	1 - 3 Years	1	0
e28	0.8125	0.8125	Specialist	> 10 Years	4	0
e11	0.9375	0.8125	Specialist	3 - 5 Years	2	-12.5
e9	0.8125	0.9375	Specialist	3 - 5 Years	2	12.5
e5	0.875	0.9375	Specialist	3 - 5 Years	2	6.25
e3	0.8125	0.875	Specialist	5 - 10 Years	3	6.25
e7	0.75	0.75	Specialist	5 - 10 Years	3	0
e6	0.8125	0.875	Resident	1 - 3 Years	1	6.25
e12	0.5625	0.5625	Specialist	3 - 5 Years	2	0
e30	0.75	0.75	Resident	3 - 5 Years	2	0
e41	0.8125	0.875	Specialist	> 10 Years	4	6.25
e37	0.625	0.6875	Specialist	> 10 Years	4	6.25
e45	0.5625	0.625	Senior Physician	5 - 10 Years	3	6.25
e31	0.8125	0.8125	Specialist	5 - 10 Years	3	0
e32	0.6875	0.625	Specialist	> 10 Years	4	-6.25
e33	0.5625	0.5	Senior Physician	> 10 Years	4	-6.25
e35	0.5	0.5	Specialist	5 - 10 Years	3	0
e36	0.625	0.75	Specialist	> 10 Years	4	12.5
g43	0.9375	0.875	Senior Physician	5 - 10 Years	3	-6.25
g51	0.875	0.8125	Senior Physician	5 - 10 Years	3	-6.25
g11	0.8125	0.9375	Senior Physician	5 - 10 Years	3	12.5
g17	0.875	0.8125	Specialist	5 - 10 Years	3	-6.25
g3	1	0.9375	Senior Physician	> 10 Years	4	-6.25
g22	0.9375	0.9375	Senior Physician	3 - 5 Years	2	0
g14	0.875	0.9375	Senior Physician	5 - 10 Years	3	6.25
g9	0.875	0.8125	Senior Physician	> 10 Years	4	-6.25
g8	0.75	0.875	Resident	3 - 5 Years	2	12.5
g16	0.6875	0.75	Senior Physician	5 - 10 Years	3	6.25
g7	0.9375	0.8125	Senior Physician	> 10 Years	4	-12.5
g5	0.8125	0.875	Senior Physician	> 10 Years	4	6.25
g25	0.75	0.875	Senior Physician	> 10 Years	4	12.5
g61	0.8125	0.9375	Senior Physician	> 10 Years	4	12.5
g62	0.8125	0.875	Resident	1 - 3 Years	1	6.25
o1	0.8125	0.875		> 10 Years	4	6.25
o2	0.875	0.75		> 10 Years	4	-12.5
o3	0.75	0.8125		1 - 3 Years	1	6.25
o4	1	0.875		1 - 3 Years	1	-12.5
o5	1	0.9375		3 - 5 Years	2	-6.25
o6	0.875	0.875		3 - 5 Years	2	0
o7	0.75	0.75		> 10 Years	4	0
o11	0.875	0.9375		1 - 3 Years	1	6.25
o13	0.75	0.875		5 - 10 Years	3	12.5
o18	1	0.8125		3 - 5 Years	2	-18.75
o21	0.8125	0.8125		1 - 3 Years	1	0
o22	0.9375	0.9375		1 - 3 Years	1	0
o24	0.875	0.8125		> 10 Years	4	-6.25
o26	1	1		> 10 Years	4	0
o29	0.75	0.875		3 - 5 Years	2	12.5
o30	1	0.875		> 10 Years	4	-12.5
o31	0.875	0.875		1 - 3 Years	1	0
o33	0.75	0.9375		3 - 5 Years	2	18.75
o34	0.8125	0.9375		1 - 3 Years	1	12.5
o36	0.8125	0.6875		3 - 5 Years	2	-12.5
o37	0.6875	0.875		> 10 Years	4	18.75
o39	0.875	0.875		1 - 3 Years	1	0

## Sheet: Fig3a
participant	agreement_phase1	agreement_phase2	num_fixations_p1	num_fixations_p2
e16	Agreed with classifier	Agreed with classifier	11	44
e16	Agreed with classifier	Agreed with classifier	19	11
e16	Agreed with classifier	Agreed with classifier	12	17
e16	Agreed with classifier	Agreed with classifier	5	20
e16	Disagreed with classifier	Agreed with classifier	21	10
e16	Agreed with classifier	Agreed with classifier	5	7
e16	Disagreed with classifier	Disagreed with classifier	15	15
e16	Agreed with classifier	Disagreed with classifier	5	25
e16	Agreed with classifier	Agreed with classifier	7	5
e16	Agreed with classifier	Agreed with classifier	8	16
e16	Disagreed with classifier	Agreed with classifier	18	5
e16	Agreed with classifier	Agreed with classifier	8	2
e16	Agreed with classifier	Agreed with classifier	4	4
e16	Agreed with classifier	Disagreed with classifier	5	8
e16	Agreed with classifier	Agreed with classifier	6	3
e26	Agreed with classifier	Agreed with classifier	18	28
e26	Disagreed with classifier	Disagreed with classifier	13	37
e26	Agreed with classifier	Agreed with classifier	7	8
e26	Agreed with classifier	Agreed with classifier	5	13
e26	Disagreed with classifier	Disagreed with classifier	9	30
e26	Agreed with classifier	Agreed with classifier	5	9
e26	Disagreed with classifier	Agreed with classifier	8	17
e26	Agreed with classifier	Agreed with classifier	8	6
e26	Agreed with classifier	Agreed with classifier	13	8
e26	Agreed with classifier	Disagreed with classifier	12	8
e26	Agreed with classifier	Agreed with classifier	9	6
e26	Agreed with classifier	Agreed with classifier	5	7
e26	Agreed with classifier	Agreed with classifier	6	5
e26	Agreed with classifier	Disagreed with classifier	11	8
e26	Disagreed with classifier	Agreed with classifier	32	3
e26	Agreed with classifier	Agreed with classifier	5	3
e4	Agreed with classifier	Agreed with classifier	8	13
e4	Agreed with classifier	Agreed with classifier	18	14
e4	Agreed with classifier	Agreed with classifier	12	7
e4	Agreed with classifier	Agreed with classifier	7	8
e4	Disagreed with classifier	Agreed with classifier	6	41
e4	Agreed with classifier	Agreed with classifier	4	5
e4	Disagreed with classifier	Disagreed with classifier	15	14
e4	Agreed with classifier	Agreed with classifier	4	6
e4	Disagreed with classifier	Disagreed with classifier	14	12
e4	Agreed with classifier	Agreed with classifier	13	11
e4	Agreed with classifier	Agreed with classifier	5	4
e4	Agreed with classifier	Agreed with classifier	4	6
e4	Agreed with classifier	Disagreed with classifier	30	7
e4	Disagreed with classifier	Agreed with classifier	12	9
e4	Disagreed with classifier	Disagreed with classifier	6	6
e4	Disagreed with classifier	Agreed with classifier	3	6
e11	Agreed with classifier	Agreed with classifier	7	18
e11	Agreed with classifier	Agreed with classifier	7	9
e11	Agreed with classifier	Agreed with classifier	13	30
e11	Agreed with classifier	Agreed with classifier	5	8
e11	Agreed with classifier	Disagreed with classifier	24	21
e11	Agreed with classifier	Agreed with classifier	18	5
e11	Disagreed with classifier	Disagreed with classifier	12	23
e11	Agreed with classifier	Agreed with classifier	5	6
e11	Agreed with classifier	Agreed with classifier	7	6
e11	Agreed with classifier	Agreed with classifier	6	6
e11	Agreed with classifier	Agreed with classifier	11	8
e11	Agreed with classifier	Agreed with classifier	6	6
e11	Disagreed with classifier	Agreed with classifier	24	4
e11	Agreed with classifier	Agreed with classifier	6	4
e11	Agreed with classifier	Agreed with classifier	9	5
e11	Agreed with classifier	Agreed with classifier	3	8
e9	Agreed with classifier	Agreed with classifier	14	29
e9	Agreed with classifier	Agreed with classifier	6	7
e9	Agreed with classifier	Disagreed with classifier	12	33
e9	Agreed with classifier	Agreed with classifier	6	8
e9	Agreed with classifier	Agreed with classifier	22	13
e9	Agreed with classifier	Agreed with classifier	10	14
e9	Disagreed with classifier	Agreed with classifier	9	10
e9	Agreed with classifier	Agreed with classifier	7	8
e9	Agreed with classifier	Agreed with classifier	8	9
e9	Agreed with classifier	Agreed with classifier	7	11
e9	Agreed with classifier	Agreed with classifier	13	11
e9	Agreed with classifier	Agreed with classifier	5	4
e9	Agreed with classifier	Disagreed with classifier	16	16
e9	Disagreed with classifier	Agreed with classifier	14	26
e9	Agreed with classifier	Agreed with classifier	5	3
e9	Agreed with classifier	Agreed with classifier	5	6
e5	Agreed with classifier	Agreed with classifier	8	26
e5	Agreed with classifier	Agreed with classifier	7	6
e5	Agreed with classifier	Agreed with classifier	12	4
e5	Agreed with classifier	Agreed with classifier	7	5
e5	Agreed with classifier	Agreed with classifier	18	11
e5	Agreed with classifier	Agreed with classifier	7	5
e5	Disagreed with classifier	Disagreed with classifier	5	7
e5	Agreed with classifier	Agreed with classifier	8	5
e5	Agreed with classifier	Agreed with classifier	7	5
e5	Agreed with classifier	Agreed with classifier	4	7
e5	Agreed with classifier	Agreed with classifier	6	3
e5	Agreed with classifier	Agreed with classifier	4	4
e5	Agreed with classifier	Disagreed with classifier	5	6
e5	Agreed with classifier	Agreed with classifier	4	6
e5	Agreed with classifier	Agreed with classifier	5	4
e5	Agreed with classifier	Agreed with classifier	3	3
e3	Agreed with classifier	Agreed with classifier	9	25
e3	Agreed with classifier	Agreed with classifier	7	11
e3	Agreed with classifier	Agreed with classifier	6	10
e3	Agreed with classifier	Agreed with classifier	6	10
e3	Disagreed with classifier	Agreed with classifier	15	88
e3	Agreed with classifier	Agreed with classifier	5	6
e3	Disagreed with classifier	Disagreed with classifier	13	24
e3	Agreed with classifier	Agreed with classifier	5	4
e3	Agreed with classifier	Agreed with classifier	4	9
e3	Agreed with classifier	Agreed with classifier	4	9
e3	Agreed with classifier	Agreed with classifier	3	3
e3	Agreed with classifier	Agreed with classifier	4	5
e3	Agreed with classifier	Agreed with classifier	4	10
e3	Agreed with classifier	Agreed with classifier	10	4
e3	Agreed with classifier	Agreed with classifier	6	4
e3	Agreed with classifier	Agreed with classifier	3	4
e7	Agreed with classifier	Agreed with classifier	8	11
e7	Agreed with classifier	Agreed with classifier	14	9
e7	Agreed with classifier	Agreed with classifier	10	33
e7	Agreed with classifier	Agreed with classifier	8	6
e7	Agreed with classifier	Agreed with classifier	10	7
e7	Agreed with classifier	Agreed with classifier	7	6
e7	Agreed with classifier	Agreed with classifier	21	7
e7	Agreed with classifier	Agreed with classifier	8	7
e7	Agreed with classifier	Agreed with classifier	19	5
e7	Agreed with classifier	Agreed with classifier	7	11
e7	Disagreed with classifier	Disagreed with classifier	9	19
e7	Agreed with classifier	Agreed with classifier	6	5
e7	Agreed with classifier	Agreed with classifier	6	10
e7	Agreed with classifier	Agreed with classifier	15	13
e7	Disagreed with classifier	Disagreed with classifier	5	4
e7	Disagreed with classifier	Disagreed with classifier	10	21
e30	Agreed with classifier	Agreed with classifier	15	15
e30	Agreed with classifier	Agreed with classifier	5	10
e30	Agreed with classifier	Agreed with classifier	6	7
e30	Disagreed with classifier	Disagreed with classifier	18	11
e30	Disagreed with classifier	Disagreed with classifier	7	19
e30	Agreed with classifier	Agreed with classifier	8	6
e30	Disagreed with classifier	Disagreed with classifier	9	8
e30	Agreed with classifier	Disagreed with classifier	11	7
e30	Agreed with classifier	Agreed with classifier	5	4
e30	Agreed with classifier	Agreed with classifier	9	5
e30	Agreed with classifier	Agreed with classifier	4	5
e30	Agreed with classifier	Agreed with classifier	6	5
e30	Agreed with classifier	Disagreed with classifier	6	8
e30	Agreed with classifier	Agreed with classifier	25	10
e30	Agreed with classifier	Agreed with classifier	5	4
e30	Agreed with classifier	Agreed with classifier	5	4
e37	Agreed with classifier	Disagreed with classifier	29	43
e37	Disagreed with classifier	Agreed with classifier	29	48
e37	Agreed with classifier	Agreed with classifier	15	10
e37	Agreed with classifier	Agreed with classifier	4	8
e37	Agreed with classifier	Agreed with classifier	10	34
e37	Agreed with classifier	Agreed with classifier	10	24
e37	Agreed with classifier	Agreed with classifier	6	5
e37	Disagreed with classifier	Agreed with classifier	25	24
e37	Agreed with classifier	Agreed with classifier	6	7
e37	Agreed with classifier	Agreed with classifier	7	2
e37	Disagreed with classifier	Disagreed with classifier	2	2
e31	Disagreed with classifier	Disagreed with classifier	25	32
e31	Agreed with classifier	Agreed with classifier	11	13
e31	Agreed with classifier	Agreed with classifier	5	31
e31	Agreed with classifier	Agreed with classifier	6	12
e31	Agreed with classifier	Agreed with classifier	6	14
e31	Agreed with classifier	Agreed with classifier	6	25
e31	Agreed with classifier	Agreed with classifier	11	8
e31	Agreed with classifier	Agreed with classifier	9	5
e31	Agreed with classifier	Agreed with classifier	9	9
e31	Agreed with classifier	Agreed with classifier	5	4
e31	Disagreed with classifier	Disagreed with classifier	14	11
e31	Agreed with classifier	Agreed with classifier	4	6
e31	Agreed with classifier	Agreed with classifier	5	2
e31	Agreed with classifier	Agreed with classifier	3	2
e31	Disagreed with classifier	Disagreed with classifier	10	4
e31	Agreed with classifier	Agreed with classifier	2	2
e33	Disagreed with classifier	Disagreed with classifier	14	24
e33	Agreed with classifier	Disagreed with classifier	11	20
e33	Agreed with classifier	Agreed with classifier	5	20
e33	Agreed with classifier	Agreed with classifier	5	10
e33	Agreed with classifier	Agreed with classifier	4	13
e33	Agreed with classifier	Disagreed with classifier	11	22
e33	Agreed with classifier	Agreed with classifier	5	6
e33	Disagreed with classifier	Disagreed with classifier	5	8
e33	Agreed with classifier	Agreed with classifier	9	7
e33	Agreed with classifier	Agreed with classifier	4	4
e33	Agreed with classifier	Disagreed with classifier	13	6
e33	Disagreed with classifier	Disagreed with classifier	8	5
e33	Disagreed with classifier	Disagreed with classifier	4	7
e33	Agreed with classifier	Agreed with classifier	2	3
e33	Agreed with classifier	Agreed with classifier	4	5
e33	Disagreed with classifier	Disagreed with classifier	4	9
e36	Agreed with classifier	Agreed with classifier	28	23
e36	Disagreed with classifier	Agreed with classifier	14	15
e36	Agreed with classifier	Agreed with classifier	7	18
e36	Agreed with classifier	Agreed with classifier	8	11
e36	Agreed with classifier	Agreed with classifier	5	28
e36	Agreed with classifier	Disagreed with classifier	8	37
e36	Agreed with classifier	Agreed with classifier	4	5
e36	Disagreed with classifier	Agreed with classifier	9	14
e36	Agreed with classifier	Agreed with classifier	11	5
e36	Agreed with classifier	Agreed with classifier	4	3
e36	Agreed with classifier	Agreed with classifier	5	6
e36	Agreed with classifier	Agreed with classifier	4	9
e36	Agreed with classifier	Agreed with classifier	4	3
e36	Agreed with classifier	Agreed with classifier	4	3
e36	Disagreed with classifier	Agreed with classifier	7	4
e36	Disagreed with classifier	Disagreed with classifier	17	6
g43	Agreed with classifier	Agreed with classifier	11	19
g43	Agreed with classifier	Agreed with classifier	8	4
g43	Agreed with classifier	Agreed with classifier	4	6
g43	Agreed with classifier	Agreed with classifier	6	6
g43	Agreed with classifier	Agreed with classifier	5	5
g43	Agreed with classifier	Agreed with classifier	45	7
g43	Agreed with classifier	Agreed with classifier	6	3
g43	Disagreed with classifier	Agreed with classifier	11	5
g43	Agreed with classifier	Agreed with classifier	4	5
g43	Agreed with classifier	Agreed with classifier	5	8
g43	Agreed with classifier	Agreed with classifier	4	5
g43	Agreed with classifier	Agreed with classifier	4	4
g43	Agreed with classifier	Agreed with classifier	3	6
g43	Agreed with classifier	Agreed with classifier	4	5
g43	Agreed with classifier	Agreed with classifier	4	3
g43	Agreed with classifier	Agreed with classifier	4	3
g51	Agreed with classifier	Agreed with classifier	13	41
g51	Agreed with classifier	Agreed with classifier	9	12
g51	Agreed with classifier	Agreed with classifier	9	12
g51	Agreed with classifier	Agreed with classifier	5	12
g51	Agreed with classifier	Agreed with classifier	8	13
g51	Agreed with classifier	Agreed with classifier	7	39
g51	Agreed with classifier	Agreed with classifier	6	12
g51	Agreed with classifier	Agreed with classifier	5	9
g51	Agreed with classifier	Agreed with classifier	21	5
g51	Agreed with classifier	Agreed with classifier	5	11
g51	Agreed with classifier	Agreed with classifier	5	4
g51	Agreed with classifier	Agreed with classifier	7	6
g51	Agreed with classifier	Agreed with classifier	5	5
g51	Agreed with classifier	Agreed with classifier	13	14
g51	Agreed with classifier	Disagreed with classifier	8	4
g51	Agreed with classifier	Agreed with classifier	5	3
g11	Disagreed with classifier	Agreed with classifier	17	17
g11	Agreed with classifier	Agreed with classifier	11	14
g11	Agreed with classifier	Agreed with classifier	11	6
g11	Agreed with classifier	Agreed with classifier	17	9
g11	Agreed with classifier	Agreed with classifier	5	6
g11	Agreed with classifier	Disagreed with classifier	7	23
g11	Agreed with classifier	Agreed with classifier	6	6
g11	Agreed with classifier	Agreed with classifier	13	8
g11	Agreed with classifier	Agreed with classifier	7	5
g11	Agreed with classifier	Agreed with classifier	9	5
g11	Agreed with classifier	Agreed with classifier	11	5
g11	Agreed with classifier	Agreed with classifier	5	6
g11	Agreed with classifier	Agreed with classifier	5	3
g11	Agreed with classifier	Agreed with classifier	4	6
g11	Agreed with classifier	Agreed with classifier	5	4
g11	Agreed with classifier	Agreed with classifier	5	3
g17	Agreed with classifier	Agreed with classifier	23	21
g17	Agreed with classifier	Agreed with classifier	6	11
g17	Agreed with classifier	Agreed with classifier	8	6
g17	Agreed with classifier	Agreed with classifier	16	7
g17	Agreed with classifier	Agreed with classifier	12	4
g17	Agreed with classifier	Agreed with classifier	49	10
g17	Agreed with classifier	Agreed with classifier	6	9
g17	Agreed with classifier	Agreed with classifier	14	4
g17	Agreed with classifier	Disagreed with classifier	27	15
g17	Agreed with classifier	Agreed with classifier	10	7
g17	Agreed with classifier	Agreed with classifier	5	4
g17	Agreed with classifier	Agreed with classifier	8	7
g17	Agreed with classifier	Agreed with classifier	3	4
g17	Agreed with classifier	Agreed with classifier	4	5
g17	Agreed with classifier	Agreed with classifier	4	5
g17	Agreed with classifier	Agreed with classifier	2	3
g3	Agreed with classifier	Agreed with classifier	46	36
g3	Agreed with classifier	Agreed with classifier	7	19
g3	Agreed with classifier	Agreed with classifier	4	18
g3	Agreed with classifier	Agreed with classifier	3	15
g3	Agreed with classifier	Agreed with classifier	3	15
g3	Disagreed with classifier	Agreed with classifier	5	12
g3	Agreed with classifier	Agreed with classifier	3	18
g3	Disagreed with classifier	Disagreed with classifier	3	12
g22	Agreed with classifier	Agreed with classifier	9	29
g22	Agreed with classifier	Agreed with classifier	4	7
g22	Agreed with classifier	Agreed with classifier	4	4
g22	Agreed with classifier	Agreed with classifier	5	5
g22	Agreed with classifier	Agreed with classifier	5	9
g22	Disagreed with classifier	Disagreed with classifier	28	10
g22	Agreed with classifier	Agreed with classifier	5	5
g22	Agreed with classifier	Agreed with classifier	2	6
g22	Agreed with classifier	Agreed with classifier	4	4
g22	Agreed with classifier	Agreed with classifier	4	6
g22	Agreed with classifier	Agreed with classifier	5	5
g22	Agreed with classifier	Agreed with classifier	3	4
g22	Agreed with classifier	Agreed with classifier	4	7
g22	Agreed with classifier	Agreed with classifier	4	13
g22	Agreed with classifier	Agreed with classifier	3	5
g22	Agreed with classifier	Agreed with classifier	4	3
g14	Agreed with classifier	Agreed with classifier	13	28
g14	Agreed with classifier	Agreed with classifier	8	12
g14	Agreed with classifier	Agreed with classifier	5	7
g14	Agreed with classifier	Agreed with classifier	7	7
g14	Agreed with classifier	Agreed with classifier	5	8
g14	Agreed with classifier	Agreed with classifier	6	11
g14	Agreed with classifier	Agreed with classifier	8	6
g14	Agreed with classifier	Disagreed with classifier	7	40
g14	Agreed with classifier	Agreed with classifier	9	6
g14	Agreed with classifier	Agreed with classifier	12	5
g14	Agreed with classifier	Agreed with classifier	5	9
g14	Agreed with classifier	Agreed with classifier	8	4
g14	Agreed with classifier	Agreed with classifier	6	3
g14	Agreed with classifier	Agreed with classifier	7	3
g14	Agreed with classifier	Agreed with classifier	4	5
g14	Agreed with classifier	Agreed with classifier	4	4
g9	Agreed with classifier	Disagreed with classifier	17	54
g9	Agreed with classifier	Agreed with classifier	4	13
g9	Agreed with classifier	Agreed with classifier	8	13
g9	Agreed with classifier	Agreed with classifier	5	8
g9	Agreed with classifier	Agreed with classifier	13	9
g9	Agreed with classifier	Agreed with classifier	8	6
g9	Agreed with classifier	Agreed with classifier	4	10
g9	Agreed with classifier	Agreed with classifier	5	6
g9	Agreed with classifier	Agreed with classifier	4	7
g9	Agreed with classifier	Agreed with classifier	4	8
g9	Agreed with classifier	Agreed with classifier	4	5
g9	Agreed with classifier	Agreed with classifier	7	18
g9	Agreed with classifier	Agreed with classifier	5	4
g9	Agreed with classifier	Agreed with classifier	7	4
g9	Agreed with classifier	Agreed with classifier	7	7
g9	Agreed with classifier	Agreed with classifier	7	3
g8	Agreed with classifier	Agreed with classifier	29	20
g8	Agreed with classifier	Agreed with classifier	15	17
g8	Agreed with classifier	Agreed with classifier	13	11
g8	Agreed with classifier	Agreed with classifier	11	15
g8	Agreed with classifier	Agreed with classifier	12	14
g8	Agreed with classifier	Agreed with classifier	12	21
g8	Disagreed with classifier	Agreed with classifier	17	12
g8	Agreed with classifier	Agreed with classifier	8	10
g8	Disagreed with classifier	Agreed with classifier	9	7
g8	Agreed with classifier	Agreed with classifier	6	14
g8	Agreed with classifier	Agreed with classifier	3	6
g8	Agreed with classifier	Agreed with classifier	3	9
g8	Agreed with classifier	Agreed with classifier	4	8
g8	Agreed with classifier	Agreed with classifier	3	7
g8	Agreed with classifier	Agreed with classifier	3	8
g5	Agreed with classifier	Agreed with classifier	11	16
g5	Disagreed with classifier	Disagreed with classifier	24	24
g5	Agreed with classifier	Agreed with classifier	5	8
g5	Agreed with classifier	Agreed with classifier	8	11
g5	Agreed with classifier	Agreed with classifier	9	13
g5	Disagreed with classifier	Disagreed with classifier	30	41
g5	Agreed with classifier	Agreed with classifier	12	7
g5	Agreed with classifier	Agreed with classifier	13	11
g5	Agreed with classifier	Agreed with classifier	5	6
g5	Agreed with classifier	Agreed with classifier	8	12
g5	Disagreed with classifier	Agreed with classifier	33	6
g5	Agreed with classifier	Agreed with classifier	4	7
g5	Agreed with classifier	Agreed with classifier	3	5
g5	Agreed with classifier	Agreed with classifier	14	6
g5	Agreed with classifier	Agreed with classifier	3	4
g5	Agreed with classifier	Agreed with classifier	2	3
o1	Agreed with classifier	Agreed with classifier	15	14
o1	Agreed with classifier	Agreed with classifier	8	31
o1	Agreed with classifier	Agreed with classifier	10	16
o1	Agreed with classifier	Agreed with classifier	13	14
o1	Agreed with classifier	Agreed with classifier	12	18
o1	Agreed with classifier	Agreed with classifier	30	27
o1	Disagreed with classifier	Agreed with classifier	19	11
o1	Agreed with classifier	Agreed with classifier	25	22
o1	Agreed with classifier	Agreed with classifier	24	30
o1	Agreed with classifier	Agreed with classifier	10	14
o1	Agreed with classifier	Agreed with classifier	11	9
o1	Agreed with classifier	Agreed with classifier	12	18
o1	Agreed with classifier	Agreed with classifier	7	15
o1	Agreed with classifier	Agreed with classifier	28	18
o1	Agreed with classifier	Agreed with classifier	27	13
o1	Agreed with classifier	Agreed with classifier	18	9
o2	Agreed with classifier	Agreed with classifier	10	13
o2	Agreed with classifier	Agreed with classifier	27	16
o2	Agreed with classifier	Agreed with classifier	21	22
o2	Agreed with classifier	Agreed with classifier	14	26
o2	Agreed with classifier	Agreed with classifier	17	32
o2	Agreed with classifier	Agreed with classifier	17	27
o2	Agreed with classifier	Disagreed with classifier	28	24
o2	Agreed with classifier	Agreed with classifier	18	9
o2	Agreed with classifier	Agreed with classifier	21	31
o2	Agreed with classifier	Agreed with classifier	6	18
o2	Agreed with classifier	Agreed with classifier	11	10
o2	Agreed with classifier	Disagreed with classifier	4	29
o2	Agreed with classifier	Agreed with classifier	7	15
o2	Agreed with classifier	Agreed with classifier	28	9
o2	Agreed with classifier	Agreed with classifier	28	29
o2	Agreed with classifier	Agreed with classifier	21	21
o3	Disagreed with classifier	Agreed with classifier	34	15
o3	Agreed with classifier	Agreed with classifier	20	19
o3	Agreed with classifier	Agreed with classifier	34	30
o3	Disagreed with classifier	Agreed with classifier	25	32
o3	Agreed with classifier	Agreed with classifier	26	19
o3	Agreed with classifier	Agreed with classifier	28	23
o3	Agreed with classifier	Agreed with classifier	24	29
o3	Agreed with classifier	Agreed with classifier	14	14
o3	Agreed with classifier	Agreed with classifier	27	23
o3	Agreed with classifier	Agreed with classifier	33	31
o3	Agreed with classifier	Agreed with classifier	31	31
o3	Agreed with classifier	Agreed with classifier	21	17
o3	Agreed with classifier	Agreed with classifier	34	15
o3	Agreed with classifier	Agreed with classifier	30	31
o3	Agreed with classifier	Disagreed with classifier	28	34
o3	Agreed with classifier	Agreed with classifier	12	14
o4	Agreed with classifier	Agreed with classifier	34	23
o4	Agreed with classifier	Agreed with classifier	19	29
o4	Agreed with classifier	Agreed with classifier	16	30
o4	Agreed with classifier	Agreed with classifier	25	14
o4	Agreed with classifier	Agreed with classifier	21	20
o4	Disagreed with classifier	Agreed with classifier	21	16
o4	Agreed with classifier	Agreed with classifier	31	25
o4	Disagreed with classifier	Disagreed with classifier	19	43
o4	Agreed with classifier	Agreed with classifier	14	26
o4	Agreed with classifier	Agreed with classifier	28	35
o4	Agreed with classifier	Agreed with classifier	21	23
o4	Agreed with classifier	Agreed with classifier	10	29
o4	Agreed with classifier	Agreed with classifier	13	14
o4	Agreed with classifier	Agreed with classifier	12	21
o4	Agreed with classifier	Disagreed with classifier	22	19
o4	Agreed with classifier	Agreed with classifier	24	29
o5	Agreed with classifier	Agreed with classifier	32	24
o5	Agreed with classifier	Agreed with classifier	23	33
o5	Agreed with classifier	Agreed with classifier	20	22
o5	Agreed with classifier	Agreed with classifier	31	11
o5	Agreed with classifier	Agreed with classifier	31	33
o5	Disagreed with classifier	Disagreed with classifier	19	20
o5	Agreed with classifier	Agreed with classifier	24	29
o5	Disagreed with classifier	Agreed with classifier	37	34
o5	Agreed with classifier	Agreed with classifier	13	27
o5	Agreed with classifier	Agreed with classifier	25	32
o5	Agreed with classifier	Agreed with classifier	28	15
o5	Agreed with classifier	Agreed with classifier	32	16
o5	Agreed with classifier	Agreed with classifier	29	18
o5	Agreed with classifier	Agreed with classifier	17	17
o5	Agreed with classifier	Agreed with classifier	6	31
o5	Agreed with classifier	Agreed with classifier	8	19
o6	Agreed with classifier	Agreed with classifier	6	20
o6	Agreed with classifier	Agreed with classifier	22	19
o6	Agreed with classifier	Agreed with classifier	16	35
o6	Agreed with classifier	Disagreed with classifier	12	17
o6	Agreed with classifier	Agreed with classifier	29	16
o6	Agreed with classifier	Agreed with classifier	28	11
o6	Agreed with classifier	Agreed with classifier	27	32
o6	Disagreed with classifier	Disagreed with classifier	34	30
o6	Agreed with classifier	Agreed with classifier	17	13
o6	Disagreed with classifier	Agreed with classifier	31	20
o6	Agreed with classifier	Agreed with classifier	22	23
o6	Agreed with classifier	Agreed with classifier	23	21
o6	Agreed with classifier	Agreed with classifier	14	10
o6	Agreed with classifier	Agreed with classifier	22	35
o6	Agreed with classifier	Agreed with classifier	17	36
o6	Agreed with classifier	Agreed with classifier	22	22
o7	Agreed with classifier	Agreed with classifier	15	22
o7	Agreed with classifier	Agreed with classifier	15	8
o7	Agreed with classifier	Agreed with classifier	27	23
o7	Disagreed with classifier	Agreed with classifier	15	29
o7	Agreed with classifier	Agreed with classifier	3	29
o7	Agreed with classifier	Agreed with classifier	16	32
o7	Disagreed with classifier	Disagreed with classifier	20	19
o7	Disagreed with classifier	Agreed with classifier	22	30
o7	Disagreed with classifier	Disagreed with classifier	10	36
o7	Agreed with classifier	Agreed with classifier	18	23
o7	Agreed with classifier	Agreed with classifier	29	15
o7	Agreed with classifier	Agreed with classifier	9	19
o7	Agreed with classifier	Agreed with classifier	9	25
o7	Agreed with classifier	Agreed with classifier	29	32
o7	Agreed with classifier	Agreed with classifier	21	33
o7	Agreed with classifier	Agreed with classifier	18	13
o9	Disagreed with classifier	Agreed with classifier	26	29
o9	Disagreed with classifier	Agreed with classifier	31	20
o9	Agreed with classifier	Agreed with classifier	22	22
o9	Agreed with classifier	Agreed with classifier	12	26
o9	Agreed with classifier	Agreed with classifier	17	33
o9	Agreed with classifier	Agreed with classifier	33	13
o9	Agreed with classifier	Agreed with classifier	13	24
o9	Agreed with classifier	Disagreed with classifier	32	23
o9	Disagreed with classifier	Agreed with classifier	29	21
o9	Disagreed with classifier	Agreed with classifier	14	35
o9	Agreed with classifier	Disagreed with classifier	19	45
o9	Agreed with classifier	Agreed with classifier	9	24
o9	Agreed with classifier	Agreed with classifier	11	34
o9	Agreed with classifier	Agreed with classifier	13	33
o9	Agreed with classifier	Agreed with classifier	13	18
o9	Agreed with classifier	Disagreed with classifier	33	18
o11	Disagreed with classifier	Agreed with classifier	38	29
o11	Agreed with classifier	Agreed with classifier	14	22
o11	Agreed with classifier	Agreed with classifier	19	12
o11	Agreed with classifier	Agreed with classifier	21	31
o11	Agreed with classifier	Agreed with classifier	30	28
o11	Disagreed with classifier	Disagreed with classifier	24	24
o11	Agreed with classifier	Agreed with classifier	13	33
o11	Agreed with classifier	Agreed with classifier	20	16
o11	Agreed with classifier	Agreed with classifier	32	24
o11	Agreed with classifier	Agreed with classifier	25	24
o11	Agreed with classifier	Agreed with classifier	19	22
o11	Agreed with classifier	Agreed with classifier	20	24
o11	Agreed with classifier	Agreed with classifier	17	38
o11	Agreed with classifier	Agreed with classifier	17	36
o11	Agreed with classifier	Agreed with classifier	20	19
o11	Agreed with classifier	Agreed with classifier	25	38
o13	Agreed with classifier	Agreed with classifier	26	17
o13	Agreed with classifier	Agreed with classifier	5	9
o13	Agreed with classifier	Agreed with classifier	24	21
o13	Agreed with classifier	Agreed with classifier	27	11
o13	Agreed with classifier	Agreed with classifier	11	34
o13	Agreed with classifier	Disagreed with classifier	31	19
o13	Agreed with classifier	Agreed with classifier	22	17
o13	Agreed with classifier	Agreed with classifier	28	24
o13	Agreed with classifier	Agreed with classifier	11	22
o13	Disagreed with classifier	Agreed with classifier	12	13
o13	Agreed with classifier	Agreed with classifier	24	29
o13	Agreed with classifier	Agreed with classifier	31	16
o13	Agreed with classifier	Agreed with classifier	6	18
o13	Disagreed with classifier	Disagreed with classifier	34	38
o13	Agreed with classifier	Agreed with classifier	25	11
o13	Agreed with classifier	Agreed with classifier	31	13
o17	Agreed with classifier	Disagreed with classifier	11	16
o17	Agreed with classifier	Agreed with classifier	7	23
o17	Agreed with classifier	Agreed with classifier	11	10
o17	Agreed with classifier	Agreed with classifier	12	17
o17	Agreed with classifier	Agreed with classifier	15	25
o17	Agreed with classifier	Agreed with classifier	8	30
o17	Agreed with classifier	Agreed with classifier	22	17
o17	Agreed with classifier	Disagreed with classifier	7	22
o17	Disagreed with classifier	Agreed with classifier	23	21
o17	Agreed with classifier	Agreed with classifier	17	8
o17	Agreed with classifier	Agreed with classifier	9	30
o17	Agreed with classifier	Agreed with classifier	16	26
o17	Agreed with classifier	Agreed with classifier	16	30
o17	Disagreed with classifier	Agreed with classifier	30	30
o17	Agreed with classifier	Agreed with classifier	3	26
o17	Agreed with classifier	Agreed with classifier	21	12
o18	Agreed with classifier	Agreed with classifier	13	28
o18	Agreed with classifier	Agreed with classifier	24	33
o18	Agreed with classifier	Agreed with classifier	23	33
o18	Agreed with classifier	Agreed with classifier	8	17
o18	Agreed with classifier	Agreed with classifier	26	15
o18	Disagreed with classifier	Agreed with classifier	21	17
o18	Agreed with classifier	Agreed with classifier	21	16
o18	Disagreed with classifier	Agreed with classifier	31	27
o18	Agreed with classifier	Disagreed with classifier	11	14
o18	Agreed with classifier	Agreed with classifier	13	14
o18	Agreed with classifier	Agreed with classifier	10	28
o18	Agreed with classifier	Agreed with classifier	10	27
o18	Agreed with classifier	Agreed with classifier	32	24
o18	Agreed with classifier	Agreed with classifier	33	28
o18	Agreed with classifier	Agreed with classifier	10	22
o18	Agreed with classifier	Agreed with classifier	12	35
o20	Disagreed with classifier	Agreed with classifier	17	14
o20	Agreed with classifier	Agreed with classifier	10	29
o20	Agreed with classifier	Agreed with classifier	29	30
o20	Disagreed with classifier	Disagreed with classifier	19	35
o20	Agreed with classifier	Agreed with classifier	20	32
o20	Disagreed with classifier	Disagreed with classifier	18	21
o20	Agreed with classifier	Agreed with classifier	17	19
o20	Disagreed with classifier	Disagreed with classifier	41	32
o20	Agreed with classifier	Disagreed with classifier	33	18
o20	Disagreed with classifier	Agreed with classifier	38	20
o20	Agreed with classifier	Agreed with classifier	19	20
o20	Agreed with classifier	Agreed with classifier	28	23
o20	Agreed with classifier	Agreed with classifier	9	33
o20	Disagreed with classifier	Agreed with classifier	28	37
o20	Agreed with classifier	Agreed with classifier	12	18
o20	Agreed with classifier	Agreed with classifier	28	32
o21	Agreed with classifier	Agreed with classifier	20	39
o21	Agreed with classifier	Agreed with classifier	18	26
o21	Agreed with classifier	Agreed with classifier	28	14
o21	Disagreed with classifier	Disagreed with classifier	22	33
o21	Agreed with classifier	Agreed with classifier	21	14
o21	Agreed with classifier	Agreed with classifier	10	39
o21	Agreed with classifier	Agreed with classifier	9	21
o21	Agreed with classifier	Agreed with classifier	23	13
o21	Agreed with classifier	Agreed with classifier	18	33
o21	Agreed with classifier	Agreed with classifier	20	18
o21	Agreed with classifier	Agreed with classifier	18	29
o21	Agreed with classifier	Agreed with classifier	16	33
o21	Agreed with classifier	Agreed with classifier	13	19
o21	Agreed with classifier	Agreed with classifier	34	20
o21	Agreed with classifier	Agreed with classifier	29	37
o21	Agreed with classifier	Agreed with classifier	34	35
o22	Agreed with classifier	Agreed with classifier	24	20
o22	Agreed with classifier	Agreed with classifier	14	29
o22	Agreed with classifier	Agreed with classifier	21	34
o22	Agreed with classifier	Agreed with classifier	25	14
o22	Agreed with classifier	Agreed with classifier	23	16
o22	Disagreed with classifier	Disagreed with classifier	28	25
o22	Agreed with classifier	Agreed with classifier	15	32
o22	Disagreed with classifier	Agreed with classifier	16	34
o22	Agreed with classifier	Agreed with classifier	25	30
o22	Disagreed with classifier	Agreed with classifier	21	12
o22	Agreed with classifier	Agreed with classifier	13	14
o22	Agreed with classifier	Agreed with classifier	22	35
o22	Agreed with classifier	Agreed with classifier	19	27
o22	Agreed with classifier	Agreed with classifier	34	22
o22	Agreed with classifier	Agreed with classifier	9	31
o22	Agreed with classifier	Agreed with classifier	19	30
o24	Agreed with classifier	Agreed with classifier	16	16
o24	Agreed with classifier	Agreed with classifier	18	24
o24	Agreed with classifier	Agreed with classifier	24	20
o24	Disagreed with classifier	Disagreed with classifier	32	38
o24	Agreed with classifier	Agreed with classifier	15	27
o24	Agreed with classifier	Agreed with classifier	5	9
o24	Agreed with classifier	Agreed with classifier	23	8
o24	Disagreed with classifier	Agreed with classifier	21	24
o24	Agreed with classifier	Agreed with classifier	21	20
o24	Agreed with classifier	Agreed with classifier	13	21
o24	Agreed with classifier	Agreed with classifier	7	33
o24	Agreed with classifier	Agreed with classifier	12	21
o24	Agreed with classifier	Agreed with classifier	17	21
o24	Agreed with classifier	Agreed with classifier	29	32
o24	Agreed with classifier	Agreed with classifier	28	11
o24	Agreed with classifier	Agreed with classifier	21	14
o26	Agreed with classifier	Agreed with classifier	25	23
o26	Agreed with classifier	Agreed with classifier	9	15
o26	Agreed with classifier	Agreed with classifier	25	29
o26	Agreed with classifier	Agreed with classifier	25	15
o26	Agreed with classifier	Agreed with classifier	7	29
o26	Disagreed with classifier	Disagreed with classifier	12	32
o26	Agreed with classifier	Agreed with classifier	13	30
o26	Disagreed with classifier	Disagreed with classifier	18	36
o26	Agreed with classifier	Agreed with classifier	6	10
o26	Agreed with classifier	Agreed with classifier	7	27
o26	Agreed with classifier	Agreed with classifier	21	8
o26	Agreed with classifier	Agreed with classifier	29	22
o26	Agreed with classifier	Agreed with classifier	9	26
o26	Agreed with classifier	Agreed with classifier	5	26
o26	Agreed with classifier	Agreed with classifier	23	32
o26	Agreed with classifier	Agreed with classifier	16	22
o29	Agreed with classifier	Agreed with classifier	24	24
o29	Agreed with classifier	Agreed with classifier	30	20
o29	Agreed with classifier	Agreed with classifier	18	23
o29	Agreed with classifier	Agreed with classifier	9	32
o29	Agreed with classifier	Agreed with classifier	15	20
o29	Agreed with classifier	Disagreed with classifier	10	28
o29	Disagreed with classifier	Agreed with classifier	28	16
o29	Agreed with classifier	Agreed with classifier	25	14
o29	Disagreed with classifier	Disagreed with classifier	30	23
o29	Agreed with classifier	Agreed with classifier	25	32
o29	Agreed with classifier	Agreed with classifier	12	34
o29	Agreed with classifier	Agreed with classifier	22	16
o29	Agreed with classifier	Agreed with classifier	11	20
o29	Agreed with classifier	Agreed with classifier	24	32
o29	Agreed with classifier	Agreed with classifier	24	23
o29	Agreed with classifier	Agreed with classifier	12	25
o30	Agreed with classifier	Agreed with classifier	6	22
o30	Agreed with classifier	Agreed with classifier	23	26
o30	Agreed with classifier	Agreed with classifier	2	24
o30	Agreed with classifier	Agreed with classifier	19	18
o30	Agreed with classifier	Agreed with classifier	22	27
o30	Disagreed with classifier	Agreed with classifier	25	22
o30	Agreed with classifier	Agreed with classifier	25	25
o30	Disagreed with classifier	Agreed with classifier	24	36
o30	Agreed with classifier	Agreed with classifier	10	7
o30	Agreed with classifier	Agreed with classifier	14	16
o30	Agreed with classifier	Agreed with classifier	7	18
o30	Agreed with classifier	Agreed with classifier	25	20
o30	Agreed with classifier	Agreed with classifier	14	10
o30	Agreed with classifier	Agreed with classifier	14	20
o30	Agreed with classifier	Agreed with classifier	17	27
o30	Agreed with classifier	Agreed with classifier	24	23
o31	Agreed with classifier	Agreed with classifier	33	26
o31	Agreed with classifier	Agreed with classifier	18	28
o31	Agreed with classifier	Agreed with classifier	15	21
o31	Agreed with classifier	Agreed with classifier	27	25
o31	Agreed with classifier	Agreed with classifier	32	19
o31	Disagreed with classifier	Disagreed with classifier	18	20
o31	Agreed with classifier	Agreed with classifier	15	21
o31	Agreed with classifier	Agreed with classifier	20	35
o31	Agreed with classifier	Agreed with classifier	14	22
o31	Disagreed with classifier	Agreed with classifier	26	27
o31	Agreed with classifier	Agreed with classifier	30	38
o31	Agreed with classifier	Agreed with classifier	25	25
o31	Agreed with classifier	Agreed with classifier	12	14
o31	Agreed with classifier	Disagreed with classifier	20	44
o31	Agreed with classifier	Agreed with classifier	33	26
o31	Agreed with classifier	Agreed with classifier	16	19
o33	Disagreed with classifier	Agreed with classifier	18	14
o33	Agreed with classifier	Agreed with classifier	13	11
o33	Agreed with classifier	Agreed with classifier	31	16
o33	Agreed with classifier	Agreed with classifier	15	26
o33	Agreed with classifier	Agreed with classifier	11	18
o33	Disagreed with classifier	Disagreed with classifier	20	42
o33	Agreed with classifier	Agreed with classifier	22	21
o33	Agreed with classifier	Disagreed with classifier	18	37
o33	Agreed with classifier	Agreed with classifier	23	10
o33	Disagreed with classifier	Agreed with classifier	27	20
o33	Disagreed with classifier	Disagreed with classifier	31	35
o33	Agreed with classifier	Agreed with classifier	29	13
o33	Agreed with classifier	Agreed with classifier	29	20
o33	Agreed with classifier	Agreed with classifier	13	18
o33	Agreed with classifier	Agreed with classifier	30	15
o33	Agreed with classifier	Agreed with classifier	14	32
o34	Disagreed with classifier	Agreed with classifier	24	18
o34	Agreed with classifier	Agreed with classifier	33	39
o34	Agreed with classifier	Agreed with classifier	21	13
o34	Agreed with classifier	Agreed with classifier	24	31
o34	Agreed with classifier	Agreed with classifier	17	16
o34	Disagreed with classifier	Disagreed with classifier	38	32
o34	Agreed with classifier	Agreed with classifier	35	27
o34	Agreed with classifier	Agreed with classifier	29	22
o34	Agreed with classifier	Agreed with classifier	17	17
o34	Disagreed with classifier	Agreed with classifier	20	29
o34	Agreed with classifier	Agreed with classifier	31	36
o34	Agreed with classifier	Agreed with classifier	14	21
o34	Agreed with classifier	Agreed with classifier	29	14
o34	Agreed with classifier	Agreed with classifier	30	32
o34	Agreed with classifier	Agreed with classifier	9	18
o34	Agreed with classifier	Agreed with classifier	14	23
o36	Disagreed with classifier	Disagreed with classifier	20	38
o36	Agreed with classifier	Disagreed with classifier	10	35
o36	Agreed with classifier	Agreed with classifier	22	26
o36	Disagreed with classifier	Disagreed with classifier	21	31
o36	Agreed with classifier	Agreed with classifier	15	12
o36	Disagreed with classifier	Agreed with classifier	36	31
o36	Agreed with classifier	Agreed with classifier	15	21
o36	Agreed with classifier	Disagreed with classifier	20	26
o36	Agreed with classifier	Agreed with classifier	9	21
o36	Agreed with classifier	Disagreed with classifier	8	15
o36	Agreed with classifier	Agreed with classifier	22	12
o36	Agreed with classifier	Agreed with classifier	13	24
o36	Agreed with classifier	Agreed with classifier	15	19
o36	Agreed with classifier	Agreed with classifier	13	28
o36	Agreed with classifier	Agreed with classifier	15	16
o36	Agreed with classifier	Agreed with classifier	33	20
o37	Disagreed with classifier	Disagreed with classifier	30	31
o37	Agreed with classifier	Agreed with classifier	21	24
o37	Agreed with classifier	Agreed with classifier	19	11
o37	Disagreed with classifier	Agreed with classifier	31	32
o37	Agreed with classifier	Agreed with classifier	16	14
o37	Agreed with classifier	Disagreed with classifier	26	33
o37	Agreed with classifier	Agreed with classifier	21	21
o37	Agreed with classifier	Agreed with classifier	8	31
o37	Agreed with classifier	Agreed with classifier	23	29
o37	Disagreed with classifier	Agreed with classifier	28	22
o37	Agreed with classifier	Agreed with classifier	14	25
o37	Agreed with classifier	Agreed with classifier	12	13
o37	Agreed with classifier	Agreed with classifier	21	12
o37	Agreed with classifier	Agreed with classifier	9	31
o37	Agreed with classifier	Agreed with classifier	11	24
o37	Agreed with classifier	Agreed with classifier	13	29
o39	Agreed with classifier	Disagreed with classifier	30	29
o39	Agreed with classifier	Agreed with classifier	22	23
o39	Agreed with classifier	Agreed with classifier	33	12
o39	Agreed with classifier	Agreed with classifier	35	26
o39	Agreed with classifier	Agreed with classifier	17	22
o39	Agreed with classifier	Disagreed with classifier	26	40
o39	Agreed with classifier	Agreed with classifier	34	14
o39	Agreed with classifier	Agreed with classifier	26	22
o39	Agreed with classifier	Agreed with classifier	30	19
o39	Agreed with classifier	Agreed with classifier	14	15
o39	Agreed with classifier	Agreed with classifier	22	38
o39	Agreed with classifier	Agreed with classifier	28	18
o39	Agreed with classifier	Agreed with classifier	28	16
o39	Agreed with classifier	Agreed with classifier	14	19
o39	Agreed with classifier	Agreed with classifier	11	19
o39	Agreed with classifier	Agreed with classifier	32	15

## Sheet: Fig3b
participant	num_fixations_p1	num_fixations_p2	years
e16	11	44	5 - 10 Years
e16	19	11	5 - 10 Years
e16	12	17	5 - 10 Years
e16	5	20	5 - 10 Years
e16	21	10	5 - 10 Years
e16	5	7	5 - 10 Years
e16	15	15	5 - 10 Years
e16	5	25	5 - 10 Years
e16	7	5	5 - 10 Years
e16	8	16	5 - 10 Years
e16	18	5	5 - 10 Years
e16	8	2	5 - 10 Years
e16	4	4	5 - 10 Years
e16	5	8	5 - 10 Years
e16	6	3	5 - 10 Years
e26	18	28	1 - 3 Years
e26	13	37	1 - 3 Years
e26	7	8	1 - 3 Years
e26	5	13	1 - 3 Years
e26	9	30	1 - 3 Years
e26	5	9	1 - 3 Years
e26	8	17	1 - 3 Years
e26	8	6	1 - 3 Years
e26	13	8	1 - 3 Years
e26	12	8	1 - 3 Years
e26	9	6	1 - 3 Years
e26	5	7	1 - 3 Years
e26	6	5	1 - 3 Years
e26	11	8	1 - 3 Years
e26	32	3	1 - 3 Years
e26	5	3	1 - 3 Years
e4	8	13	3 - 5 Years
e4	18	14	3 - 5 Years
e4	12	7	3 - 5 Years
e4	7	8	3 - 5 Years
e4	6	41	3 - 5 Years
e4	4	5	3 - 5 Years
e4	15	14	3 - 5 Years
e4	4	6	3 - 5 Years
e4	14	12	3 - 5 Years
e4	13	11	3 - 5 Years
e4	5	4	3 - 5 Years
e4	4	6	3 - 5 Years
e4	30	7	3 - 5 Years
e4	12	9	3 - 5 Years
e4	6	6	3 - 5 Years
e4	3	6	3 - 5 Years
e11	7	18	3 - 5 Years
e11	7	9	3 - 5 Years
e11	13	30	3 - 5 Years
e11	5	8	3 - 5 Years
e11	24	21	3 - 5 Years
e11	18	5	3 - 5 Years
e11	12	23	3 - 5 Years
e11	5	6	3 - 5 Years
e11	7	6	3 - 5 Years
e11	6	6	3 - 5 Years
e11	11	8	3 - 5 Years
e11	6	6	3 - 5 Years
e11	24	4	3 - 5 Years
e11	6	4	3 - 5 Years
e11	9	5	3 - 5 Years
e11	3	8	3 - 5 Years
e9	14	29	3 - 5 Years
e9	6	7	3 - 5 Years
e9	12	33	3 - 5 Years
e9	6	8	3 - 5 Years
e9	22	13	3 - 5 Years
e9	10	14	3 - 5 Years
e9	9	10	3 - 5 Years
e9	7	8	3 - 5 Years
e9	8	9	3 - 5 Years
e9	7	11	3 - 5 Years
e9	13	11	3 - 5 Years
e9	5	4	3 - 5 Years
e9	16	16	3 - 5 Years
e9	14	26	3 - 5 Years
e9	5	3	3 - 5 Years
e9	5	6	3 - 5 Years
e5	8	26	3 - 5 Years
e5	7	6	3 - 5 Years
e5	12	4	3 - 5 Years
e5	7	5	3 - 5 Years
e5	18	11	3 - 5 Years
e5	7	5	3 - 5 Years
e5	5	7	3 - 5 Years
e5	8	5	3 - 5 Years
e5	7	5	3 - 5 Years
e5	4	7	3 - 5 Years
e5	6	3	3 - 5 Years
e5	4	4	3 - 5 Years
e5	5	6	3 - 5 Years
e5	4	6	3 - 5 Years
e5	5	4	3 - 5 Years
e5	3	3	3 - 5 Years
e3	9	25	5 - 10 Years
e3	7	11	5 - 10 Years
e3	6	10	5 - 10 Years
e3	6	10	5 - 10 Years
e3	15	88	5 - 10 Years
e3	5	6	5 - 10 Years
e3	13	24	5 - 10 Years
e3	5	4	5 - 10 Years
e3	4	9	5 - 10 Years
e3	4	9	5 - 10 Years
e3	3	3	5 - 10 Years
e3	4	5	5 - 10 Years
e3	4	10	5 - 10 Years
e3	10	4	5 - 10 Years
e3	6	4	5 - 10 Years
e3	3	4	5 - 10 Years
e7	8	11	5 - 10 Years
e7	14	9	5 - 10 Years
e7	10	33	5 - 10 Years
e7	8	6	5 - 10 Years
e7	10	7	5 - 10 Years
e7	7	6	5 - 10 Years
e7	21	7	5 - 10 Years
e7	8	7	5 - 10 Years
e7	19	5	5 - 10 Years
e7	7	11	5 - 10 Years
e7	9	19	5 - 10 Years
e7	6	5	5 - 10 Years
e7	6	10	5 - 10 Years
e7	15	13	5 - 10 Years
e7	5	4	5 - 10 Years
e7	10	21	5 - 10 Years
e30	15	15	3 - 5 Years
e30	5	10	3 - 5 Years
e30	6	7	3 - 5 Years
e30	18	11	3 - 5 Years
e30	7	19	3 - 5 Years
e30	8	6	3 - 5 Years
e30	9	8	3 - 5 Years
e30	11	7	3 - 5 Years
e30	5	4	3 - 5 Years
e30	9	5	3 - 5 Years
e30	4	5	3 - 5 Years
e30	6	5	3 - 5 Years
e30	6	8	3 - 5 Years
e30	25	10	3 - 5 Years
e30	5	4	3 - 5 Years
e30	5	4	3 - 5 Years
e37	29	43	> 10 Years
e37	29	48	> 10 Years
e37	15	10	> 10 Years
e37	4	8	> 10 Years
e37	10	34	> 10 Years
e37	10	24	> 10 Years
e37	6	5	> 10 Years
e37	25	24	> 10 Years
e37	6	7	> 10 Years
e37	7	2	> 10 Years
e37	2	2	> 10 Years
e31	25	32	5 - 10 Years
e31	11	13	5 - 10 Years
e31	5	31	5 - 10 Years
e31	6	12	5 - 10 Years
e31	6	14	5 - 10 Years
e31	6	25	5 - 10 Years
e31	11	8	5 - 10 Years
e31	9	5	5 - 10 Years
e31	9	9	5 - 10 Years
e31	5	4	5 - 10 Years
e31	14	11	5 - 10 Years
e31	4	6	5 - 10 Years
e31	5	2	5 - 10 Years
e31	3	2	5 - 10 Years
e31	10	4	5 - 10 Years
e31	2	2	5 - 10 Years
e33	14	24	> 10 Years
e33	11	20	> 10 Years
e33	5	20	> 10 Years
e33	5	10	> 10 Years
e33	4	13	> 10 Years
e33	11	22	> 10 Years
e33	5	6	> 10 Years
e33	5	8	> 10 Years
e33	9	7	> 10 Years
e33	4	4	> 10 Years
e33	13	6	> 10 Years
e33	8	5	> 10 Years
e33	4	7	> 10 Years
e33	2	3	> 10 Years
e33	4	5	> 10 Years
e33	4	9	> 10 Years
e36	28	23	> 10 Years
e36	14	15	> 10 Years
e36	7	18	> 10 Years
e36	8	11	> 10 Years
e36	5	28	> 10 Years
e36	8	37	> 10 Years
e36	4	5	> 10 Years
e36	9	14	> 10 Years
e36	11	5	> 10 Years
e36	4	3	> 10 Years
e36	5	6	> 10 Years
e36	4	9	> 10 Years
e36	4	3	> 10 Years
e36	4	3	> 10 Years
e36	7	4	> 10 Years
e36	17	6	> 10 Years
g43	11	19	5 - 10 Years
g43	8	4	5 - 10 Years
g43	4	6	5 - 10 Years
g43	6	6	5 - 10 Years
g43	5	5	5 - 10 Years
g43	45	7	5 - 10 Years
g43	6	3	5 - 10 Years
g43	11	5	5 - 10 Years
g43	4	5	5 - 10 Years
g43	5	8	5 - 10 Years
g43	4	5	5 - 10 Years
g43	4	4	5 - 10 Years
g43	3	6	5 - 10 Years
g43	4	5	5 - 10 Years
g43	4	3	5 - 10 Years
g43	4	3	5 - 10 Years
g51	13	41	5 - 10 Years
g51	9	12	5 - 10 Years
g51	9	12	5 - 10 Years
g51	5	12	5 - 10 Years
g51	8	13	5 - 10 Years
g51	7	39	5 - 10 Years
g51	6	12	5 - 10 Years
g51	5	9	5 - 10 Years
g51	21	5	5 - 10 Years
g51	5	11	5 - 10 Years
g51	5	4	5 - 10 Years
g51	7	6	5 - 10 Years
g51	5	5	5 - 10 Years
g51	13	14	5 - 10 Years
g51	8	4	5 - 10 Years
g51	5	3	5 - 10 Years
g11	17	17	5 - 10 Years
g11	11	14	5 - 10 Years
g11	11	6	5 - 10 Years
g11	17	9	5 - 10 Years
g11	5	6	5 - 10 Years
g11	7	23	5 - 10 Years
g11	6	6	5 - 10 Years
g11	13	8	5 - 10 Years
g11	7	5	5 - 10 Years
g11	9	5	5 - 10 Years
g11	11	5	5 - 10 Years
g11	5	6	5 - 10 Years
g11	5	3	5 - 10 Years
g11	4	6	5 - 10 Years
g11	5	4	5 - 10 Years
g11	5	3	5 - 10 Years
g17	23	21	5 - 10 Years
g17	6	11	5 - 10 Years
g17	8	6	5 - 10 Years
g17	16	7	5 - 10 Years
g17	12	4	5 - 10 Years
g17	49	10	5 - 10 Years
g17	6	9	5 - 10 Years
g17	14	4	5 - 10 Years
g17	27	15	5 - 10 Years
g17	10	7	5 - 10 Years
g17	5	4	5 - 10 Years
g17	8	7	5 - 10 Years
g17	3	4	5 - 10 Years
g17	4	5	5 - 10 Years
g17	4	5	5 - 10 Years
g17	2	3	5 - 10 Years
g3	46	36	> 10 Years
g3	7	19	> 10 Years
g3	4	18	> 10 Years
g3	3	15	> 10 Years
g3	3	15	> 10 Years
g3	5	12	> 10 Years
g3	3	18	> 10 Years
g3	3	12	> 10 Years
g22	9	29	3 - 5 Years
g22	4	7	3 - 5 Years
g22	4	4	3 - 5 Years
g22	5	5	3 - 5 Years
g22	5	9	3 - 5 Years
g22	28	10	3 - 5 Years
g22	5	5	3 - 5 Years
g22	2	6	3 - 5 Years
g22	4	4	3 - 5 Years
g22	4	6	3 - 5 Years
g22	5	5	3 - 5 Years
g22	3	4	3 - 5 Years
g22	4	7	3 - 5 Years
g22	4	13	3 - 5 Years
g22	3	5	3 - 5 Years
g22	4	3	3 - 5 Years
g14	13	28	5 - 10 Years
g14	8	12	5 - 10 Years
g14	5	7	5 - 10 Years
g14	7	7	5 - 10 Years
g14	5	8	5 - 10 Years
g14	6	11	5 - 10 Years
g14	8	6	5 - 10 Years
g14	7	40	5 - 10 Years
g14	9	6	5 - 10 Years
g14	12	5	5 - 10 Years
g14	5	9	5 - 10 Years
g14	8	4	5 - 10 Years
g14	6	3	5 - 10 Years
g14	7	3	5 - 10 Years
g14	4	5	5 - 10 Years
g14	4	4	5 - 10 Years
g9	17	54	> 10 Years
g9	4	13	> 10 Years
g9	8	13	> 10 Years
g9	5	8	> 10 Years
g9	13	9	> 10 Years
g9	8	6	> 10 Years
g9	4	10	> 10 Years
g9	5	6	> 10 Years
g9	4	7	> 10 Years
g9	4	8	> 10 Years
g9	4	5	> 10 Years
g9	7	18	> 10 Years
g9	5	4	> 10 Years
g9	7	4	> 10 Years
g9	7	7	> 10 Years
g9	7	3	> 10 Years
g8	29	20	3 - 5 Years
g8	15	17	3 - 5 Years
g8	13	11	3 - 5 Years
g8	11	15	3 - 5 Years
g8	12	14	3 - 5 Years
g8	12	21	3 - 5 Years
g8	17	12	3 - 5 Years
g8	8	10	3 - 5 Years
g8	9	7	3 - 5 Years
g8	6	14	3 - 5 Years
g8	3	6	3 - 5 Years
g8	3	9	3 - 5 Years
g8	4	8	3 - 5 Years
g8	3	7	3 - 5 Years
g8	3	8	3 - 5 Years
g5	11	16	> 10 Years
g5	24	24	> 10 Years
g5	5	8	> 10 Years
g5	8	11	> 10 Years
g5	9	13	> 10 Years
g5	30	41	> 10 Years
g5	12	7	> 10 Years
g5	13	11	> 10 Years
g5	5	6	> 10 Years
g5	8	12	> 10 Years
g5	33	6	> 10 Years
g5	4	7	> 10 Years
g5	3	5	> 10 Years
g5	14	6	> 10 Years
g5	3	4	> 10 Years
g5	2	3	> 10 Years
o1	15	14	> 10 Years
o1	8	31	> 10 Years
o1	10	16	> 10 Years
o1	13	14	> 10 Years
o1	12	18	> 10 Years
o1	30	27	> 10 Years
o1	19	11	> 10 Years
o1	25	22	> 10 Years
o1	24	30	> 10 Years
o1	10	14	> 10 Years
o1	11	9	> 10 Years
o1	12	18	> 10 Years
o1	7	15	> 10 Years
o1	28	18	> 10 Years
o1	27	13	> 10 Years
o1	18	9	> 10 Years
o2	10	13	> 10 Years
o2	27	16	> 10 Years
o2	21	22	> 10 Years
o2	14	26	> 10 Years
o2	17	32	> 10 Years
o2	17	27	> 10 Years
o2	28	24	> 10 Years
o2	18	9	> 10 Years
o2	21	31	> 10 Years
o2	6	18	> 10 Years
o2	11	10	> 10 Years
o2	4	29	> 10 Years
o2	7	15	> 10 Years
o2	28	9	> 10 Years
o2	28	29	> 10 Years
o2	21	21	> 10 Years
o3	34	15	1 - 3 Years
o3	20	19	1 - 3 Years
o3	34	30	1 - 3 Years
o3	25	32	1 - 3 Years
o3	26	19	1 - 3 Years
o3	28	23	1 - 3 Years
o3	24	29	1 - 3 Years
o3	14	14	1 - 3 Years
o3	27	23	1 - 3 Years
o3	33	31	1 - 3 Years
o3	31	31	1 - 3 Years
o3	21	17	1 - 3 Years
o3	34	15	1 - 3 Years
o3	30	31	1 - 3 Years
o3	28	34	1 - 3 Years
o3	12	14	1 - 3 Years
o4	34	23	1 - 3 Years
o4	19	29	1 - 3 Years
o4	16	30	1 - 3 Years
o4	25	14	1 - 3 Years
o4	21	20	1 - 3 Years
o4	21	16	1 - 3 Years
o4	31	25	1 - 3 Years
o4	19	43	1 - 3 Years
o4	14	26	1 - 3 Years
o4	28	35	1 - 3 Years
o4	21	23	1 - 3 Years
o4	10	29	1 - 3 Years
o4	13	14	1 - 3 Years
o4	12	21	1 - 3 Years
o4	22	19	1 - 3 Years
o4	24	29	1 - 3 Years
o5	32	24	3 - 5 Years
o5	23	33	3 - 5 Years
o5	20	22	3 - 5 Years
o5	31	11	3 - 5 Years
o5	31	33	3 - 5 Years
o5	19	20	3 - 5 Years
o5	24	29	3 - 5 Years
o5	37	34	3 - 5 Years
o5	13	27	3 - 5 Years
o5	25	32	3 - 5 Years
o5	28	15	3 - 5 Years
o5	32	16	3 - 5 Years
o5	29	18	3 - 5 Years
o5	17	17	3 - 5 Years
o5	6	31	3 - 5 Years
o5	8	19	3 - 5 Years
o6	6	20	3 - 5 Years
o6	22	19	3 - 5 Years
o6	16	35	3 - 5 Years
o6	12	17	3 - 5 Years
o6	29	16	3 - 5 Years
o6	28	11	3 - 5 Years
o6	27	32	3 - 5 Years
o6	34	30	3 - 5 Years
o6	17	13	3 - 5 Years
o6	31	20	3 - 5 Years
o6	22	23	3 - 5 Years
o6	23	21	3 - 5 Years
o6	14	10	3 - 5 Years
o6	22	35	3 - 5 Years
o6	17	36	3 - 5 Years
o6	22	22	3 - 5 Years
o7	15	22	> 10 Years
o7	15	8	> 10 Years
o7	27	23	> 10 Years
o7	15	29	> 10 Years
o7	3	29	> 10 Years
o7	16	32	> 10 Years
o7	20	19	> 10 Years
o7	22	30	> 10 Years
o7	10	36	> 10 Years
o7	18	23	> 10 Years
o7	29	15	> 10 Years
o7	9	19	> 10 Years
o7	9	25	> 10 Years
o7	29	32	> 10 Years
o7	21	33	> 10 Years
o7	18	13	> 10 Years
o11	38	29	1 - 3 Years
o11	14	22	1 - 3 Years
o11	19	12	1 - 3 Years
o11	21	31	1 - 3 Years
o11	30	28	1 - 3 Years
o11	24	24	1 - 3 Years
o11	13	33	1 - 3 Years
o11	20	16	1 - 3 Years
o11	32	24	1 - 3 Years
o11	25	24	1 - 3 Years
o11	19	22	1 - 3 Years
o11	20	24	1 - 3 Years
o11	17	38	1 - 3 Years
o11	17	36	1 - 3 Years
o11	20	19	1 - 3 Years
o11	25	38	1 - 3 Years
o13	26	17	5 - 10 Years
o13	5	9	5 - 10 Years
o13	24	21	5 - 10 Years
o13	27	11	5 - 10 Years
o13	11	34	5 - 10 Years
o13	31	19	5 - 10 Years
o13	22	17	5 - 10 Years
o13	28	24	5 - 10 Years
o13	11	22	5 - 10 Years
o13	12	13	5 - 10 Years
o13	24	29	5 - 10 Years
o13	31	16	5 - 10 Years
o13	6	18	5 - 10 Years
o13	34	38	5 - 10 Years
o13	25	11	5 - 10 Years
o13	31	13	5 - 10 Years
o17	11	16	> 10 Years
o17	7	23	> 10 Years
o17	11	10	> 10 Years
o17	12	17	> 10 Years
o17	15	25	> 10 Years
o17	8	30	> 10 Years
o17	22	17	> 10 Years
o17	7	22	> 10 Years
o17	23	21	> 10 Years
o17	17	8	> 10 Years
o17	9	30	> 10 Years
o17	16	26	> 10 Years
o17	16	30	> 10 Years
o17	30	30	> 10 Years
o17	3	26	> 10 Years
o17	21	12	> 10 Years
o18	13	28	3 - 5 Years
o18	24	33	3 - 5 Years
o18	23	33	3 - 5 Years
o18	8	17	3 - 5 Years
o18	26	15	3 - 5 Years
o18	21	17	3 - 5 Years
o18	21	16	3 - 5 Years
o18	31	27	3 - 5 Years
o18	11	14	3 - 5 Years
o18	13	14	3 - 5 Years
o18	10	28	3 - 5 Years
o18	10	27	3 - 5 Years
o18	32	24	3 - 5 Years
o18	33	28	3 - 5 Years
o18	10	22	3 - 5 Years
o18	12	35	3 - 5 Years
o21	20	39	1 - 3 Years
o21	18	26	1 - 3 Years
o21	28	14	1 - 3 Years
o21	22	33	1 - 3 Years
o21	21	14	1 - 3 Years
o21	10	39	1 - 3 Years
o21	9	21	1 - 3 Years
o21	23	13	1 - 3 Years
o21	18	33	1 - 3 Years
o21	20	18	1 - 3 Years
o21	18	29	1 - 3 Years
o21	16	33	1 - 3 Years
o21	13	19	1 - 3 Years
o21	34	20	1 - 3 Years
o21	29	37	1 - 3 Years
o21	34	35	1 - 3 Years
o22	24	20	1 - 3 Years
o22	14	29	1 - 3 Years
o22	21	34	1 - 3 Years
o22	25	14	1 - 3 Years
o22	23	16	1 - 3 Years
o22	28	25	1 - 3 Years
o22	15	32	1 - 3 Years
o22	16	34	1 - 3 Years
o22	25	30	1 - 3 Years
o22	21	12	1 - 3 Years
o22	13	14	1 - 3 Years
o22	22	35	1 - 3 Years
o22	19	27	1 - 3 Years
o22	34	22	1 - 3 Years
o22	9	31	1 - 3 Years
o22	19	30	1 - 3 Years
o24	16	16	> 10 Years
o24	18	24	> 10 Years
o24	24	20	> 10 Years
o24	32	38	> 10 Years
o24	15	27	> 10 Years
o24	5	9	> 10 Years
o24	23	8	> 10 Years
o24	21	24	> 10 Years
o24	21	20	> 10 Years
o24	13	21	> 10 Years
o24	7	33	> 10 Years
o24	12	21	> 10 Years
o24	17	21	> 10 Years
o24	29	32	> 10 Years
o24	28	11	> 10 Years
o24	21	14	> 10 Years
o26	25	23	> 10 Years
o26	9	15	> 10 Years
o26	25	29	> 10 Years
o26	25	15	> 10 Years
o26	7	29	> 10 Years
o26	12	32	> 10 Years
o26	13	30	> 10 Years
o26	18	36	> 10 Years
o26	6	10	> 10 Years
o26	7	27	> 10 Years
o26	21	8	> 10 Years
o26	29	22	> 10 Years
o26	9	26	> 10 Years
o26	5	26	> 10 Years
o26	23	32	> 10 Years
o26	16	22	> 10 Years
o29	24	24	3 - 5 Years
o29	30	20	3 - 5 Years
o29	18	23	3 - 5 Years
o29	9	32	3 - 5 Years
o29	15	20	3 - 5 Years
o29	10	28	3 - 5 Years
o29	28	16	3 - 5 Years
o29	25	14	3 - 5 Years
o29	30	23	3 - 5 Years
o29	25	32	3 - 5 Years
o29	12	34	3 - 5 Years
o29	22	16	3 - 5 Years
o29	11	20	3 - 5 Years
o29	24	32	3 - 5 Years
o29	24	23	3 - 5 Years
o29	12	25	3 - 5 Years
o30	6	22	> 10 Years
o30	23	26	> 10 Years
o30	2	24	> 10 Years
o30	19	18	> 10 Years
o30	22	27	> 10 Years
o30	25	22	> 10 Years
o30	25	25	> 10 Years
o30	24	36	> 10 Years
o30	10	7	> 10 Years
o30	14	16	> 10 Years
o30	7	18	> 10 Years
o30	25	20	> 10 Years
o30	14	10	> 10 Years
o30	14	20	> 10 Years
o30	17	27	> 10 Years
o30	24	23	> 10 Years
o31	33	26	1 - 3 Years
o31	18	28	1 - 3 Years
o31	15	21	1 - 3 Years
o31	27	25	1 - 3 Years
o31	32	19	1 - 3 Years
o31	18	20	1 - 3 Years
o31	15	21	1 - 3 Years
o31	20	35	1 - 3 Years
o31	14	22	1 - 3 Years
o31	26	27	1 - 3 Years
o31	30	38	1 - 3 Years
o31	25	25	1 - 3 Years
o31	12	14	1 - 3 Years
o31	20	44	1 - 3 Years
o31	33	26	1 - 3 Years
o31	16	19	1 - 3 Years
o33	18	14	3 - 5 Years
o33	13	11	3 - 5 Years
o33	31	16	3 - 5 Years
o33	15	26	3 - 5 Years
o33	11	18	3 - 5 Years
o33	20	42	3 - 5 Years
o33	22	21	3 - 5 Years
o33	18	37	3 - 5 Years
o33	23	10	3 - 5 Years
o33	27	20	3 - 5 Years
o33	31	35	3 - 5 Years
o33	29	13	3 - 5 Years
o33	29	20	3 - 5 Years
o33	13	18	3 - 5 Years
o33	30	15	3 - 5 Years
o33	14	32	3 - 5 Years
o34	24	18	1 - 3 Years
o34	33	39	1 - 3 Years
o34	21	13	1 - 3 Years
o34	24	31	1 - 3 Years
o34	17	16	1 - 3 Years
o34	38	32	1 - 3 Years
o34	35	27	1 - 3 Years
o34	29	22	1 - 3 Years
o34	17	17	1 - 3 Years
o34	20	29	1 - 3 Years
o34	31	36	1 - 3 Years
o34	14	21	1 - 3 Years
o34	29	14	1 - 3 Years
o34	30	32	1 - 3 Years
o34	9	18	1 - 3 Years
o34	14	23	1 - 3 Years
o36	20	38	3 - 5 Years
o36	10	35	3 - 5 Years
o36	22	26	3 - 5 Years
o36	21	31	3 - 5 Years
o36	15	12	3 - 5 Years
o36	36	31	3 - 5 Years
o36	15	21	3 - 5 Years
o36	20	26	3 - 5 Years
o36	9	21	3 - 5 Years
o36	8	15	3 - 5 Years
o36	22	12	3 - 5 Years
o36	13	24	3 - 5 Years
o36	15	19	3 - 5 Years
o36	13	28	3 - 5 Years
o36	15	16	3 - 5 Years
o36	33	20	3 - 5 Years
o37	30	31	> 10 Years
o37	21	24	> 10 Years
o37	19	11	> 10 Years
o37	31	32	> 10 Years
o37	16	14	> 10 Years
o37	26	33	> 10 Years
o37	21	21	> 10 Years
o37	8	31	> 10 Years
o37	23	29	> 10 Years
o37	28	22	> 10 Years
o37	14	25	> 10 Years
o37	12	13	> 10 Years
o37	21	12	> 10 Years
o37	9	31	> 10 Years
o37	11	24	> 10 Years
o37	13	29	> 10 Years
o39	30	29	1 - 3 Years
o39	22	23	1 - 3 Years
o39	33	12	1 - 3 Years
o39	35	26	1 - 3 Years
o39	17	22	1 - 3 Years
o39	26	40	1 - 3 Years
o39	34	14	1 - 3 Years
o39	26	22	1 - 3 Years
o39	30	19	1 - 3 Years
o39	14	15	1 - 3 Years
o39	22	38	1 - 3 Years
o39	28	18	1 - 3 Years
o39	28	16	1 - 3 Years
o39	14	19	1 - 3 Years
o39	11	19	1 - 3 Years
o39	32	15	1 - 3 Years

## Sheet: Fig3c
participant	num_fixations_p1	num_fixations_p2	impurity_p1	impurity_p2	dx_phase1	ai_prediction
e16	11	44	0	0	1	1
e16	19	11	0.503258	0.503258	0	0
e16	12	17	0	0.503258	1	1
e16	5	20	0.503258	0.503258	0	0
e16	21	10	0.991076	0.918296	1	0
e16	5	7	0	0	1	1
e16	15	15	0.503258	0.918296	1	0
e16	5	25	0	0.764205	0	0
e16	7	5	0.503258	0.503258	1	1
e16	8	16	0	0.503258	0	0
e16	18	5	0.764205	0.503258	0	1
e16	8	2	0	0	0	0
e16	4	4	0.503258	0.991076	0	0
e16	5	8	0.764205	0.764205	1	1
e16	6	3	0.918296	0.764205	0	0
e26	18	28	0	0	1	1
e26	13	37	0.503258	0.503258	1	0
e26	7	8	0	0.503258	1	1
e26	5	13	0.503258	0.503258	0	0
e26	9	30	0.991076	0.918296	1	0
e26	5	9	0	0	1	1
e26	8	17	0.503258	0.918296	1	0
e26	8	6	0	0.764205	0	0
e26	13	8	0.503258	0.503258	1	1
e26	12	8	0	0.503258	0	0
e26	9	6	0.764205	0.503258	1	1
e26	5	7	0	0	0	0
e26	6	5	0.503258	0.991076	0	0
e26	11	8	0.764205	0.764205	1	1
e26	32	3	0.918296	0.764205	1	0
e26	5	3	0.811278	0.543564	1	1
e4	8	13	0	0	1	1
e4	18	14	0.503258	0.503258	0	0
e4	12	7	0	0.503258	1	1
e4	7	8	0.503258	0.503258	0	0
e4	6	41	0.991076	0.918296	1	0
e4	4	5	0	0	1	1
e4	15	14	0.503258	0.918296	1	0
e4	4	6	0	0.764205	0	0
e4	14	12	0.503258	0.503258	0	1
e4	13	11	0	0.503258	0	0
e4	5	4	0.764205	0.503258	1	1
e4	4	6	0	0	0	0
e4	30	7	0.503258	0.991076	0	0
e4	12	9	0.764205	0.764205	0	1
e4	6	6	0.918296	0.764205	1	0
e4	3	6	0.811278	0.543564	0	1
e11	7	18	0	0	1	1
e11	7	9	0.503258	0.503258	0	0
e11	13	30	0	0.503258	1	1
e11	5	8	0.503258	0.503258	0	0
e11	24	21	0.991076	0.918296	0	0
e11	18	5	0	0	1	1
e11	12	23	0.503258	0.918296	1	0
e11	5	6	0	0.764205	0	0
e11	7	6	0.503258	0.503258	1	1
e11	6	6	0	0.503258	0	0
e11	11	8	0.764205	0.503258	1	1
e11	6	6	0	0	0	0
e11	24	4	0.503258	0.991076	1	0
e11	6	4	0.764205	0.764205	1	1
e11	9	5	0.918296	0.764205	0	0
e11	3	8	0.811278	0.543564	1	1
e9	14	29	0	0	1	1
e9	6	7	0.503258	0.503258	0	0
e9	12	33	0	0.503258	1	1
e9	6	8	0.503258	0.503258	0	0
e9	22	13	0.991076	0.918296	0	0
e9	10	14	0	0	1	1
e9	9	10	0.503258	0.918296	1	0
e9	7	8	0	0.764205	0	0
e9	8	9	0.503258	0.503258	1	1
e9	7	11	0	0.503258	0	0
e9	13	11	0.764205	0.503258	1	1
e9	5	4	0	0	0	0
e9	16	16	0.503258	0.991076	0	0
e9	14	26	0.764205	0.764205	0	1
e9	5	3	0.918296	0.764205	0	0
e9	5	6	0.811278	0.543564	1	1
e5	8	26	0	0	1	1
e5	7	6	0.503258	0.503258	0	0
e5	12	4	0	0.503258	1	1
e5	7	5	0.503258	0.503258	0	0
e5	18	11	0.991076	0.918296	0	0
e5	7	5	0	0	1	1
e5	5	7	0.503258	0.918296	1	0
e5	8	5	0	0.764205	0	0
e5	7	5	0.503258	0.503258	1	1
e5	4	7	0	0.503258	0	0
e5	6	3	0.764205	0.503258	1	1
e5	4	4	0	0	0	0
e5	5	6	0.503258	0.991076	0	0
e5	4	6	0.764205	0.764205	1	1
e5	5	4	0.918296	0.764205	0	0
e5	3	3	0.811278	0.543564	1	1
e3	9	25	0	0	1	1
e3	7	11	0.503258	0.503258	0	0
e3	6	10	0	0.503258	1	1
e3	6	10	0.503258	0.503258	0	0
e3	15	88	0.991076	0.918296	1	0
e3	5	6	0	0	1	1
e3	13	24	0.503258	0.918296	1	0
e3	5	4	0	0.764205	0	0
e3	4	9	0.503258	0.503258	1	1
e3	4	9	0	0.503258	0	0
e3	3	3	0.764205	0.503258	1	1
e3	4	5	0	0	0	0
e3	4	10	0.503258	0.991076	0	0
e3	10	4	0.764205	0.764205	1	1
e3	6	4	0.918296	0.764205	0	0
e3	3	4	0.811278	0.543564	1	1
e7	8	11	0	0	1	1
e7	14	9	0.503258	0.503258	0	0
e7	10	33	0	0.503258	1	1
e7	8	6	0.503258	0.503258	0	0
e7	10	7	0.991076	0.918296	0	0
e7	7	6	0	0	1	1
e7	21	7	0.503258	0.918296	0	0
e7	8	7	0	0.764205	0	0
e7	19	5	0.503258	0.503258	1	1
e7	7	11	0	0.503258	0	0
e7	9	19	0.764205	0.503258	0	1
e7	6	5	0	0	0	0
e7	6	10	0.503258	0.991076	0	0
e7	15	13	0.764205	0.764205	1	1
e7	5	4	0.918296	0.764205	1	0
e7	10	21	0.811278	0.543564	0	1
e30	15	15	0	0	1	1
e30	5	10	0.503258	0.503258	0	0
e30	6	7	0	0.503258	1	1
e30	18	11	0.503258	0.503258	1	0
e30	7	19	0.991076	0.918296	1	0
e30	8	6	0	0	1	1
e30	9	8	0.503258	0.918296	1	0
e30	11	7	0	0.764205	0	0
e30	5	4	0.503258	0.503258	1	1
e30	9	5	0	0.503258	0	0
e30	4	5	0.764205	0.503258	1	1
e30	6	5	0	0	0	0
e30	6	8	0.503258	0.991076	0	0
e30	25	10	0.764205	0.764205	1	1
e30	5	4	0.918296	0.764205	0	0
e30	5	4	0.811278	0.543564	1	1
e37	29	43	1	0.811278	1	1
e37	29	48	1	0.811278	1	0
e37	15	10	0	0	0	0
e37	4	8	0	0	1	1
e37	10	34	0	0	0	0
e37	10	24	0	1	0	0
e37	6	5	0	0	1	1
e37	25	24	0.811278	0.811278	1	0
e37	6	7	0	0	0	0
e37	7	2	0.811278	1	1	1
e37	2	2	1	1	1	0
e31	25	32	1	0.811278	0	1
e31	11	13	1	0.811278	0	0
e31	5	31	0	0	0	0
e31	6	12	0	0	1	1
e31	6	14	0	0	0	0
e31	6	25	0	1	0	0
e31	11	8	0	0	1	1
e31	9	5	0.811278	0.811278	0	0
e31	9	9	0	0	0	0
e31	5	4	0	0	1	1
e31	14	11	0.811278	1	0	1
e31	4	6	0.918296	0.918296	1	1
e31	5	2	1	1	0	0
e31	3	2	0	0	1	1
e31	10	4	0.918296	0.918296	0	1
e31	2	2	0.918296	0.918296	0	0
e33	14	24	1	0.811278	0	1
e33	11	20	1	0.811278	0	0
e33	5	20	0	0	0	0
e33	5	10	0	0	1	1
e33	4	13	0	0	0	0
e33	11	22	0	1	0	0
e33	5	6	0	0	1	1
e33	5	8	0.811278	0.811278	1	0
e33	9	7	0	0	0	0
e33	4	4	0	0	1	1
e33	13	6	0.811278	1	1	1
e33	8	5	0.918296	0.918296	0	1
e33	4	7	1	1	1	0
e33	2	3	0	0	1	1
e33	4	5	0.918296	0.918296	1	1
e33	4	9	0.918296	0.918296	1	0
e36	28	23	1	0.811278	1	1
e36	14	15	1	0.811278	1	0
e36	7	18	0	0	0	0
e36	8	11	0	0	1	1
e36	5	28	0	0	0	0
e36	8	37	0	1	0	0
e36	4	5	0	0	1	1
e36	9	14	0.811278	0.811278	1	0
e36	11	5	0	0	0	0
e36	4	3	0	0	1	1
e36	5	6	0.811278	1	1	1
e36	4	9	0.918296	0.918296	1	1
e36	4	3	1	1	0	0
e36	4	3	0	0	1	1
e36	7	4	0.918296	0.918296	0	1
e36	17	6	0.918296	0.918296	1	0
g43	11	19	0.822404	0.591673	0	0
g43	8	4	0.315997	0.315997	0	0
g43	4	6	0	0	0	0
g43	6	6	0.721928	0.591673	0	0
g43	5	5	0	0	1	1
g43	45	7	0.985228	0.985228	0	0
g43	6	3	0.512709	0.315997	0	0
g43	11	5	0.927527	0.863121	1	0
g43	4	5	0.602431	0.602431	0	0
g43	5	8	0.833765	0.191433	0	0
g43	4	5	0.322757	0.322757	0	0
g43	4	4	0	0.191433	1	1
g43	3	6	0	0	1	1
g43	4	5	0.430552	0.322757	1	1
g43	4	3	0	0.430552	1	1
g43	4	3	0	0.195909	1	1
g51	13	41	0.822404	0.591673	0	0
g51	9	12	0.315997	0.315997	0	0
g51	9	12	0	0	0	0
g51	5	12	0.721928	0.591673	0	0
g51	8	13	0	0	1	1
g51	7	39	0.985228	0.985228	0	0
g51	6	12	0.512709	0.315997	0	0
g51	5	9	0.927527	0.863121	0	0
g51	21	5	0.602431	0.602431	0	0
g51	5	11	0.833765	0.191433	0	0
g51	5	4	0.322757	0.322757	0	0
g51	7	6	0	0.191433	1	1
g51	5	5	0	0	1	1
g51	13	14	0.430552	0.322757	1	1
g51	8	4	0	0.430552	1	1
g51	5	3	0	0.195909	1	1
g11	17	17	0.822404	0.591673	1	0
g11	11	14	0.315997	0.315997	0	0
g11	11	6	0	0	0	0
g11	17	9	0.721928	0.591673	0	0
g11	5	6	0	0	1	1
g11	7	23	0.985228	0.985228	0	0
g11	6	6	0.512709	0.315997	0	0
g11	13	8	0.927527	0.863121	0	0
g11	7	5	0.602431	0.602431	0	0
g11	9	5	0.833765	0.191433	0	0
g11	11	5	0.322757	0.322757	0	0
g11	5	6	0	0.191433	1	1
g11	5	3	0	0	1	1
g11	4	6	0.430552	0.322757	1	1
g11	5	4	0	0.430552	1	1
g11	5	3	0	0.195909	1	1
g17	23	21	0.822404	0.591673	0	0
g17	6	11	0.315997	0.315997	0	0
g17	8	6	0	0	0	0
g17	16	7	0.721928	0.591673	0	0
g17	12	4	0	0	1	1
g17	49	10	0.985228	0.985228	0	0
g17	6	9	0.512709	0.315997	0	0
g17	14	4	0.927527	0.863121	0	0
g17	27	15	0.602431	0.602431	0	0
g17	10	7	0.833765	0.191433	0	0
g17	5	4	0.322757	0.322757	0	0
g17	8	7	0	0.191433	1	1
g17	3	4	0	0	1	1
g17	4	5	0.430552	0.322757	1	1
g17	4	5	0	0.430552	1	1
g17	2	3	0	0.195909	1	1
g3	46	36	0.822404	0.591673	0	0
g3	7	19	0.315997	0.315997	0	0
g3	4	18	0	0	0	0
g3	3	15	0.721928	0.591673	0	0
g3	3	15	0	0	1	1
g3	5	12	0.985228	0.985228	1	0
g3	3	18	0.512709	0.315997	0	0
g3	3	12	0.927527	0.863121	1	0
g22	9	29	0.822404	0.591673	0	0
g22	4	7	0.315997	0.315997	0	0
g22	4	4	0	0	0	0
g22	5	5	0.721928	0.591673	0	0
g22	5	9	0	0	1	1
g22	28	10	0.985228	0.985228	1	0
g22	5	5	0.512709	0.315997	0	0
g22	2	6	0.927527	0.863121	0	0
g22	4	4	0.602431	0.602431	0	0
g22	4	6	0.833765	0.191433	0	0
g22	5	5	0.322757	0.322757	0	0
g22	3	4	0	0.191433	1	1
g22	4	7	0	0	1	1
g22	4	13	0.430552	0.322757	1	1
g22	3	5	0	0.430552	1	1
g22	4	3	0	0.195909	1	1
g14	13	28	0.822404	0.591673	0	0
g14	8	12	0.315997	0.315997	0	0
g14	5	7	0	0	0	0
g14	7	7	0.721928	0.591673	0	0
g14	5	8	0	0	1	1
g14	6	11	0.985228	0.985228	0	0
g14	8	6	0.512709	0.315997	0	0
g14	7	40	0.927527	0.863121	0	0
g14	9	6	0.602431	0.602431	0	0
g14	12	5	0.833765	0.191433	0	0
g14	5	9	0.322757	0.322757	0	0
g14	8	4	0	0.191433	1	1
g14	6	3	0	0	1	1
g14	7	3	0.430552	0.322757	1	1
g14	4	5	0	0.430552	1	1
g14	4	4	0	0.195909	1	1
g9	17	54	0.822404	0.591673	0	0
g9	4	13	0.315997	0.315997	0	0
g9	8	13	0	0	0	0
g9	5	8	0.721928	0.591673	0	0
g9	13	9	0	0	1	1
g9	8	6	0.985228	0.985228	0	0
g9	4	10	0.512709	0.315997	0	0
g9	5	6	0.927527	0.863121	0	0
g9	4	7	0.602431	0.602431	0	0
g9	4	8	0.833765	0.191433	0	0
g9	4	5	0.322757	0.322757	0	0
g9	7	18	0	0.191433	1	1
g9	5	4	0	0	1	1
g9	7	4	0.430552	0.322757	1	1
g9	7	7	0	0.430552	1	1
g9	7	3	0	0.195909	1	1
g8	29	20	0.822404	0.591673	0	0
g8	15	17	0.315997	0.315997	0	0
g8	13	11	0	0	0	0
g8	11	15	0.721928	0.591673	0	0
g8	12	14	0	0	1	1
g8	12	21	0.985228	0.985228	0	0
g8	17	12	0.512709	0.315997	1	0
g8	8	10	0.927527	0.863121	0	0
g8	9	7	0.602431	0.602431	1	0
g8	6	14	0.833765	0.191433	0	0
g8	3	6	0.322757	0.322757	0	0
g8	3	9	0	0.191433	1	1
g8	4	8	0	0	1	1
g8	3	7	0.430552	0.322757	1	1
g8	3	8	0	0.430552	1	1
g5	11	16	0.822404	0.591673	0	0
g5	24	24	0.315997	0.315997	1	0
g5	5	8	0	0	0	0
g5	8	11	0.721928	0.591673	0	0
g5	9	13	0	0	1	1
g5	30	41	0.985228	0.985228	1	0
g5	12	7	0.512709	0.315997	0	0
g5	13	11	0.927527	0.863121	0	0
g5	5	6	0.602431	0.602431	0	0
g5	8	12	0.833765	0.191433	0	0
g5	33	6	0.322757	0.322757	1	0
g5	4	7	0	0.191433	1	1
g5	3	5	0	0	1	1
g5	14	6	0.430552	0.322757	1	1
g5	3	4	0	0.430552	1	1
g5	2	3	0	0.195909	1	1
o1	15	14	0.822404	0.591673	0	0
o1	8	31	0.315997	0.315997	0	0
o1	10	16	0	0	0	0
o1	13	14	0.721928	0.591673	0	0
o1	12	18	0	0	1	1
o1	30	27	0.985228	0.985228	0	0
o1	19	11	0.512709	0.315997	1	0
o1	25	22	0.927527	0.863121	0	0
o1	24	30	0.602431	0.602431	0	0
o1	10	14	0.833765	0.191433	0	0
o1	11	9	0.322757	0.322757	0	0
o1	12	18	0	0.191433	1	1
o1	7	15	0	0	1	1
o1	28	18	0.430552	0.322757	1	1
o1	27	13	0	0.430552	1	1
o1	18	9	0	0.195909	1	1
o2	10	13	0.822404	0.591673	0	0
o2	27	16	0.315997	0.315997	0	0
o2	21	22	0	0	0	0
o2	14	26	0.721928	0.591673	0	0
o2	17	32	0	0	1	1
o2	17	27	0.985228	0.985228	0	0
o2	28	24	0.512709	0.315997	0	0
o2	18	9	0.927527	0.863121	0	0
o2	21	31	0.602431	0.602431	0	0
o2	6	18	0.833765	0.191433	0	0
o2	11	10	0.322757	0.322757	0	0
o2	4	29	0	0.191433	1	1
o2	7	15	0	0	1	1
o2	28	9	0.430552	0.322757	1	1
o2	28	29	0	0.430552	1	1
o2	21	21	0	0.195909	1	1
o3	34	15	0.822404	0.591673	1	0
o3	20	19	0.315997	0.315997	0	0
o3	34	30	0	0	0	0
o3	25	32	0.721928	0.591673	1	0
o3	26	19	0	0	1	1
o3	28	23	0.985228	0.985228	0	0
o3	24	29	0.512709	0.315997	0	0
o3	14	14	0.927527	0.863121	0	0
o3	27	23	0.602431	0.602431	0	0
o3	33	31	0.833765	0.191433	0	0
o3	31	31	0.322757	0.322757	0	0
o3	21	17	0	0.191433	1	1
o3	34	15	0	0	1	1
o3	30	31	0.430552	0.322757	1	1
o3	28	34	0	0.430552	1	1
o3	12	14	0	0.195909	1	1
o4	34	23	0.822404	0.591673	0	0
o4	19	29	0.315997	0.315997	0	0
o4	16	30	0	0	0	0
o4	25	14	0.721928	0.591673	0	0
o4	21	20	0	0	1	1
o4	21	16	0.985228	0.985228	1	0
o4	31	25	0.512709	0.315997	0	0
o4	19	43	0.927527	0.863121	1	0
o4	14	26	0.602431	0.602431	0	0
o4	28	35	0.833765	0.191433	0	0
o4	21	23	0.322757	0.322757	0	0
o4	10	29	0	0.191433	1	1
o4	13	14	0	0	1	1
o4	12	21	0.430552	0.322757	1	1
o4	22	19	0	0.430552	1	1
o4	24	29	0	0.195909	1	1
o5	32	24	0.822404	0.591673	0	0
o5	23	33	0.315997	0.315997	0	0
o5	20	22	0	0	0	0
o5	31	11	0.721928	0.591673	0	0
o5	31	33	0	0	1	1
o5	19	20	0.985228	0.985228	1	0
o5	24	29	0.512709	0.315997	0	0
o5	37	34	0.927527	0.863121	1	0
o5	13	27	0.602431	0.602431	0	0
o5	25	32	0.833765	0.191433	0	0
o5	28	15	0.322757	0.322757	0	0
o5	32	16	0	0.191433	1	1
o5	29	18	0	0	1	1
o5	17	17	0.430552	0.322757	1	1
o5	6	31	0	0.430552	1	1
o5	8	19	0	0.195909	1	1
o6	6	20	0.822404	0.591673	0	0
o6	22	19	0.315997	0.315997	0	0
o6	16	35	0	0	0	0
o6	12	17	0.721928	0.591673	0	0
o6	29	16	0	0	1	1
o6	28	11	0.985228	0.985228	0	0
o6	27	32	0.512709	0.315997	0	0
o6	34	30	0.927527	0.863121	1	0
o6	17	13	0.602431	0.602431	0	0
o6	31	20	0.833765	0.191433	1	0
o6	22	23	0.322757	0.322757	0	0
o6	23	21	0	0.191433	1	1
o6	14	10	0	0	1	1
o6	22	35	0.430552	0.322757	1	1
o6	17	36	0	0.430552	1	1
o6	22	22	0	0.195909	1	1
o7	15	22	0.822404	0.591673	0	0
o7	15	8	0.315997	0.315997	0	0
o7	27	23	0	0	0	0
o7	15	29	0.721928	0.591673	1	0
o7	3	29	0	0	1	1
o7	16	32	0.985228	0.985228	0	0
o7	20	19	0.512709	0.315997	1	0
o7	22	30	0.927527	0.863121	1	0
o7	10	36	0.602431	0.602431	1	0
o7	18	23	0.833765	0.191433	0	0
o7	29	15	0.322757	0.322757	0	0
o7	9	19	0	0.191433	1	1
o7	9	25	0	0	1	1
o7	29	32	0.430552	0.322757	1	1
o7	21	33	0	0.430552	1	1
o7	18	13	0	0.195909	1	1
o9	26	29	0.822404	0.591673	1	0
o9	31	20	0.315997	0.315997	1	0
o9	22	22	0	0	0	0
o9	12	26	0.721928	0.591673	0	0
o9	17	33	0	0	1	1
o9	33	13	0.985228	0.985228	0	0
o9	13	24	0.512709	0.315997	0	0
o9	32	23	0.927527	0.863121	0	0
o9	29	21	0.602431	0.602431	1	0
o9	14	35	0.833765	0.191433	1	0
o9	19	45	0.322757	0.322757	0	0
o9	9	24	0	0.191433	1	1
o9	11	34	0	0	1	1
o9	13	33	0.430552	0.322757	1	1
o9	13	18	0	0.430552	1	1
o9	33	18	0	0.195909	1	1
o11	38	29	0.822404	0.591673	1	0
o11	14	22	0.315997	0.315997	0	0
o11	19	12	0	0	0	0
o11	21	31	0.721928	0.591673	0	0
o11	30	28	0	0	1	1
o11	24	24	0.985228	0.985228	1	0
o11	13	33	0.512709	0.315997	0	0
o11	20	16	0.927527	0.863121	0	0
o11	32	24	0.602431	0.602431	0	0
o11	25	24	0.833765	0.191433	0	0
o11	19	22	0.322757	0.322757	0	0
o11	20	24	0	0.191433	1	1
o11	17	38	0	0	1	1
o11	17	36	0.430552	0.322757	1	1
o11	20	19	0	0.430552	1	1
o11	25	38	0	0.195909	1	1
o13	26	17	0.822404	0.591673	0	0
o13	5	9	0.315997	0.315997	0	0
o13	24	21	0	0	0	0
o13	27	11	0.721928	0.591673	0	0
o13	11	34	0	0	1	1
o13	31	19	0.985228	0.985228	0	0
o13	22	17	0.512709	0.315997	0	0
o13	28	24	0.927527	0.863121	0	0
o13	11	22	0.602431	0.602431	0	0
o13	12	13	0.833765	0.191433	1	0
o13	24	29	0.322757	0.322757	0	0
o13	31	16	0	0.191433	1	1
o13	6	18	0	0	1	1
o13	34	38	0.430552	0.322757	0	1
o13	25	11	0	0.430552	1	1
o13	31	13	0	0.195909	1	1
o17	11	16	0.822404	0.591673	0	0
o17	7	23	0.315997	0.315997	0	0
o17	11	10	0	0	0	0
o17	12	17	0.721928	0.591673	0	0
o17	15	25	0	0	1	1
o17	8	30	0.985228	0.985228	0	0
o17	22	17	0.512709	0.315997	0	0
o17	7	22	0.927527	0.863121	0	0
o17	23	21	0.602431	0.602431	1	0
o17	17	8	0.833765	0.191433	0	0
o17	9	30	0.322757	0.322757	0	0
o17	16	26	0	0.191433	1	1
o17	16	30	0	0	1	1
o17	30	30	0.430552	0.322757	0	1
o17	3	26	0	0.430552	1	1
o17	21	12	0	0.195909	1	1
o18	13	28	0.822404	0.591673	0	0
o18	24	33	0.315997	0.315997	0	0
o18	23	33	0	0	0	0
o18	8	17	0.721928	0.591673	0	0
o18	26	15	0	0	1	1
o18	21	17	0.985228	0.985228	1	0
o18	21	16	0.512709	0.315997	0	0
o18	31	27	0.927527	0.863121	1	0
o18	11	14	0.602431	0.602431	0	0
o18	13	14	0.833765	0.191433	0	0
o18	10	28	0.322757	0.322757	0	0
o18	10	27	0	0.191433	1	1
o18	32	24	0	0	1	1
o18	33	28	0.430552	0.322757	1	1
o18	10	22	0	0.430552	1	1
o18	12	35	0	0.195909	1	1
o20	17	14	0.822404	0.591673	1	0
o20	10	29	0.315997	0.315997	0	0
o20	29	30	0	0	0	0
o20	19	35	0.721928	0.591673	1	0
o20	20	32	0	0	1	1
o20	18	21	0.985228	0.985228	1	0
o20	17	19	0.512709	0.315997	0	0
o20	41	32	0.927527	0.863121	1	0
o20	33	18	0.602431	0.602431	0	0
o20	38	20	0.833765	0.191433	1	0
o20	19	20	0.322757	0.322757	0	0
o20	28	23	0	0.191433	1	1
o20	9	33	0	0	1	1
o20	28	37	0.430552	0.322757	0	1
o20	12	18	0	0.430552	1	1
o20	28	32	0	0.195909	1	1
o21	20	39	0.822404	0.591673	0	0
o21	18	26	0.315997	0.315997	0	0
o21	28	14	0	0	0	0
o21	22	33	0.721928	0.591673	1	0
o21	21	14	0	0	1	1
o21	10	39	0.985228	0.985228	0	0
o21	9	21	0.512709	0.315997	0	0
o21	23	13	0.927527	0.863121	0	0
o21	18	33	0.602431	0.602431	0	0
o21	20	18	0.833765	0.191433	0	0
o21	18	29	0.322757	0.322757	0	0
o21	16	33	0	0.191433	1	1
o21	13	19	0	0	1	1
o21	34	20	0.430552	0.322757	1	1
o21	29	37	0	0.430552	1	1
o21	34	35	0	0.195909	1	1
o22	24	20	0.822404	0.591673	0	0
o22	14	29	0.315997	0.315997	0	0
o22	21	34	0	0	0	0
o22	25	14	0.721928	0.591673	0	0
o22	23	16	0	0	1	1
o22	28	25	0.985228	0.985228	1	0
o22	15	32	0.512709	0.315997	0	0
o22	16	34	0.927527	0.863121	1	0
o22	25	30	0.602431	0.602431	0	0
o22	21	12	0.833765	0.191433	1	0
o22	13	14	0.322757	0.322757	0	0
o22	22	35	0	0.191433	1	1
o22	19	27	0	0	1	1
o22	34	22	0.430552	0.322757	1	1
o22	9	31	0	0.430552	1	1
o22	19	30	0	0.195909	1	1
o24	16	16	0.822404	0.591673	0	0
o24	18	24	0.315997	0.315997	0	0
o24	24	20	0	0	0	0
o24	32	38	0.721928	0.591673	1	0
o24	15	27	0	0	1	1
o24	5	9	0.985228	0.985228	0	0
o24	23	8	0.512709	0.315997	0	0
o24	21	24	0.927527	0.863121	1	0
o24	21	20	0.602431	0.602431	0	0
o24	13	21	0.833765	0.191433	0	0
o24	7	33	0.322757	0.322757	0	0
o24	12	21	0	0.191433	1	1
o24	17	21	0	0	1	1
o24	29	32	0.430552	0.322757	1	1
o24	28	11	0	0.430552	1	1
o24	21	14	0	0.195909	1	1
o26	25	23	0.822404	0.591673	0	0
o26	9	15	0.315997	0.315997	0	0
o26	25	29	0	0	0	0
o26	25	15	0.721928	0.591673	0	0
o26	7	29	0	0	1	1
o26	12	32	0.985228	0.985228	1	0
o26	13	30	0.512709	0.315997	0	0
o26	18	36	0.927527	0.863121	1	0
o26	6	10	0.602431	0.602431	0	0
o26	7	27	0.833765	0.191433	0	0
o26	21	8	0.322757	0.322757	0	0
o26	29	22	0	0.191433	1	1
o26	9	26	0	0	1	1
o26	5	26	0.430552	0.322757	1	1
o26	23	32	0	0.430552	1	1
o26	16	22	0	0.195909	1	1
o29	24	24	0.822404	0.591673	0	0
o29	30	20	0.315997	0.315997	0	0
o29	18	23	0	0	0	0
o29	9	32	0.721928	0.591673	0	0
o29	15	20	0	0	1	1
o29	10	28	0.985228	0.985228	0	0
o29	28	16	0.512709	0.315997	1	0
o29	25	14	0.927527	0.863121	0	0
o29	30	23	0.602431	0.602431	1	0
o29	25	32	0.833765	0.191433	0	0
o29	12	34	0.322757	0.322757	0	0
o29	22	16	0	0.191433	1	1
o29	11	20	0	0	1	1
o29	24	32	0.430552	0.322757	1	1
o29	24	23	0	0.430552	1	1
o29	12	25	0	0.195909	1	1
o30	6	22	0.822404	0.591673	0	0
o30	23	26	0.315997	0.315997	0	0
o30	2	24	0	0	0	0
o30	19	18	0.721928	0.591673	0	0
o30	22	27	0	0	1	1
o30	25	22	0.985228	0.985228	1	0
o30	25	25	0.512709	0.315997	0	0
o30	24	36	0.927527	0.863121	1	0
o30	10	7	0.602431	0.602431	0	0
o30	14	16	0.833765	0.191433	0	0
o30	7	18	0.322757	0.322757	0	0
o30	25	20	0	0.191433	1	1
o30	14	10	0	0	1	1
o30	14	20	0.430552	0.322757	1	1
o30	17	27	0	0.430552	1	1
o30	24	23	0	0.195909	1	1
o31	33	26	0.822404	0.591673	0	0
o31	18	28	0.315997	0.315997	0	0
o31	15	21	0	0	0	0
o31	27	25	0.721928	0.591673	0	0
o31	32	19	0	0	1	1
o31	18	20	0.985228	0.985228	1	0
o31	15	21	0.512709	0.315997	0	0
o31	20	35	0.927527	0.863121	0	0
o31	14	22	0.602431	0.602431	0	0
o31	26	27	0.833765	0.191433	1	0
o31	30	38	0.322757	0.322757	0	0
o31	25	25	0	0.191433	1	1
o31	12	14	0	0	1	1
o31	20	44	0.430552	0.322757	1	1
o31	33	26	0	0.430552	1	1
o31	16	19	0	0.195909	1	1
o33	18	14	0.822404	0.591673	1	0
o33	13	11	0.315997	0.315997	0	0
o33	31	16	0	0	0	0
o33	15	26	0.721928	0.591673	0	0
o33	11	18	0	0	1	1
o33	20	42	0.985228	0.985228	1	0
o33	22	21	0.512709	0.315997	0	0
o33	18	37	0.927527	0.863121	0	0
o33	23	10	0.602431	0.602431	0	0
o33	27	20	0.833765	0.191433	1	0
o33	31	35	0.322757	0.322757	1	0
o33	29	13	0	0.191433	1	1
o33	29	20	0	0	1	1
o33	13	18	0.430552	0.322757	1	1
o33	30	15	0	0.430552	1	1
o33	14	32	0	0.195909	1	1
o34	24	18	0.822404	0.591673	1	0
o34	33	39	0.315997	0.315997	0	0
o34	21	13	0	0	0	0
o34	24	31	0.721928	0.591673	0	0
o34	17	16	0	0	1	1
o34	38	32	0.985228	0.985228	1	0
o34	35	27	0.512709	0.315997	0	0
o34	29	22	0.927527	0.863121	0	0
o34	17	17	0.602431	0.602431	0	0
o34	20	29	0.833765	0.191433	1	0
o34	31	36	0.322757	0.322757	0	0
o34	14	21	0	0.191433	1	1
o34	29	14	0	0	1	1
o34	30	32	0.430552	0.322757	1	1
o34	9	18	0	0.430552	1	1
o34	14	23	0	0.195909	1	1
o36	20	38	0.822404	0.591673	1	0
o36	10	35	0.315997	0.315997	0	0
o36	22	26	0	0	0	0
o36	21	31	0.721928	0.591673	1	0
o36	15	12	0	0	1	1
o36	36	31	0.985228	0.985228	1	0
o36	15	21	0.512709	0.315997	0	0
o36	20	26	0.927527	0.863121	0	0
o36	9	21	0.602431	0.602431	0	0
o36	8	15	0.833765	0.191433	0	0
o36	22	12	0.322757	0.322757	0	0
o36	13	24	0	0.191433	1	1
o36	15	19	0	0	1	1
o36	13	28	0.430552	0.322757	1	1
o36	15	16	0	0.430552	1	1
o36	33	20	0	0.195909	1	1
o37	30	31	0.822404	0.591673	1	0
o37	21	24	0.315997	0.315997	0	0
o37	19	11	0	0	0	0
o37	31	32	0.721928	0.591673	1	0
o37	16	14	0	0	1	1
o37	26	33	0.985228	0.985228	0	0
o37	21	21	0.512709	0.315997	0	0
o37	8	31	0.927527	0.863121	0	0
o37	23	29	0.602431	0.602431	0	0
o37	28	22	0.833765	0.191433	1	0
o37	14	25	0.322757	0.322757	0	0
o37	12	13	0	0.191433	1	1
o37	21	12	0	0	1	1
o37	9	31	0.430552	0.322757	1	1
o37	11	24	0	0.430552	1	1
o37	13	29	0	0.195909	1	1
o39	30	29	0.822404	0.591673	0	0
o39	22	23	0.315997	0.315997	0	0
o39	33	12	0	0	0	0
o39	35	26	0.721928	0.591673	0	0
o39	17	22	0	0	1	1
o39	26	40	0.985228	0.985228	0	0
o39	34	14	0.512709	0.315997	0	0
o39	26	22	0.927527	0.863121	0	0
o39	30	19	0.602431	0.602431	0	0
o39	14	15	0.833765	0.191433	0	0
o39	22	38	0.322757	0.322757	0	0
o39	28	18	0	0.191433	1	1
o39	28	16	0	0	1	1
o39	14	19	0.430552	0.322757	1	1
o39	11	19	0	0.430552	1	1
o39	32	15	0	0.195909	1	1

## Sheet: SIFig1
image_id	lesion_id	benign_malignant	TRBL	BDG	GP	WLSA	PRL	PV	SPC	APC	OPC	MVP	TRBL_pred	BDG_pred	GP_pred	WLSA_pred	PRL_pred	PV_pred	SPC_pred	APC_pred	OPC_pred	MVP_pred	TRBL_score	BDG_score	GP_score	WLSA_score	PRL_score	PV_score	SPC_score	APC_score	OPC_score	MVP_score	dx_pred	prediction
ISIC_0028150	HAM_0002451	0	0.0	0.0	0.0	0.0	0.0	0.0	0.0	1.0	1.0	0.0	0	0	0	0	0	0	1	1	1	0	-0.8706279	-10805788	-10840402	-15420865	-0.6939199	-17199454	14394975	4372745	10115789	-0.49435467	-23442395	0
ISIC_0033849	HAM_0006615	0	0.0	0.0	0.0	0.0	0.0	0.0	0.0	1.0	0.0	0.0	1	1	1	1	1	1	0	0	0	0	254283	23421917	29380517	23155994	16927807	18968282	-0.78305733	-0.60095966	-13691326	-10455655	21927307	1
ISIC_0034244	HAM_0006121	0	0.0	0.0	0.0	0.0	0.0	0.0	0.0	1.0	0.0	0.0	1	0	0	0	1	0	0	1	0	0	0.57359236	0.48013207	0.17639071	-0.3252934	0.8145758	-0.91904444	0.3374516	17868853	0.027576055	-22271984	-0.5411146	0
ISIC_0031249	HAM_0003223	0	0.0	0.0	0.0	0.0	0.0	0.0	0.0	1.0	0.0	0.0	0	0	0	0	0	0	0	1	0	0	-0.2437271	-0.28975767	-0.32591903	-10947337	-0.08106314	-0.81022406	0.46766585	35466995	-0.16849558	0.06406866	-12397114	0
ISIC_0032300	HAM_0007278	0	0.0	0.0	0.0	0.0	0.0	0.0	0.0	1.0	1.0	0.0	0	0	0	0	0	0	1	1	1	0	-1115839	-14454938	-14412404	-2100965	-0.73345774	-21189413	0.8219047	3655465	0.7709731	-0.1472278	-27037842	0
ISIC_0030334	HAM_0001497	0	0.0	0.0	0.0	0.0	0.0	0.0	0.0	1.0	0.0	0.0	1	1	1	1	1	1	0	0	0	0	29190047	2819223	28965282	2188975	22376983	12811762	-11924707	-14122056	-10539557	-22699702	21596797	1
ISIC_0025748	HAM_0002752	1	1.0	1.0	1.0	0.0	0.0	1.0	0.0	0.0	0.0	0.0	1	1	1	1	1	1	0	0	0	0	34776838	3287699	361962	18339258	10120373	245682	-18988876	-10482453	-23117151	-10901256	2297277	1
ISIC_0032125	HAM_0003305	0	0.0	0.0	0.0	0.0	0.0	0.0	0.0	1.0	0.0	0.0	0	0	0	0	0	0	1	1	1	0	-13869632	-14534246	-13903592	-17089775	-0.6210554	-17282572	13955165	18043718	117989	0.486081	-2400474	0
ISIC_0030125	HAM_0001680	0	0.0	0.0	0.0	0.0	0.0	0.0	0.0	1.0	0.0	0.0	0	0	0	0	1	0	1	1	0	0	0.017620467	-0.13645479	-0.22034214	-0.16826281	0.3679305	-0.392287	0.9026382	2109161	0.049929738	-0.59202784	-0.66998637	0
ISIC_0028773	HAM_0004354	1	1.0	1.0	1.0	0.0	1.0	0.0	0.0	0.0	0.0	0.0	1	1	0	0	1	0	0	1	0	0	12268724	0.75390154	0.82854044	0.18812187	12899613	-0.6183129	0.21538283	22405224	-0.29066572	-16559948	-0.2848329	0
ISIC_0027030	HAM_0004254	1	1.0	1.0	1.0	0.0	0.0	0.0	0.0	0.0	0.0	0.0	1	1	1	0	0	0	0	1	0	0	13628688	0.71927387	11185817	-0.11440454	-0.6233842	0.20716865	-0.17807671	0.805005	-0.20231086	-0.45735037	0.2642993	1
ISIC_0029172	HAM_0000396	1	1.0	1.0	1.0	0.0	0.0	0.0	0.0	0.0	0.0	0.0	1	1	1	1	0	1	0	0	0	0	27375937	25482955	29326694	13800187	-0.23444086	277991	-14652543	-13414602	-15265008	-0.07689333	1873979	1
ISIC_0030008	HAM_0007317	0	0.0	0.0	0.0	0.0	0.0	0.0	0.0	1.0	1.0	0.0	0	0	0	0	0	0	1	1	1	0	-0.85330105	-0.8691757	-11086003	-12651657	-0.44669133	-12637758	14771668	10368184	1155672	0.15735206	-1851156	0
ISIC_0033871	HAM_0000064	1	1.0	0.0	1.0	0.0	1.0	0.0	0.0	0.0	0.0	0.0	0	0	0	0	1	0	0	1	1	0	-0.40584284	-0.64162284	-0.92488116	-14477876	0.12135756	-17052563	0.61819994	31143994	0.611765	-1883678	-1551708	0
ISIC_0031064	HAM_0000798	0	0.0	0.0	0.0	0.0	0.0	0.0	0.0	1.0	0.0	0.0	0	0	0	0	0	0	1	1	1	0	-0.6016629	-0.64575106	-0.6845456	-13619088	0.08689069	-15023037	0.8582572	2020467	0.80203646	-1182737	-15769037	0
ISIC_0027021	HAM_0006940	1	1.0	1.0	1.0	0.0	0.0	1.0	0.0	0.0	0.0	0.0	1	1	1	1	1	1	0	0	0	0	2010761	19854791	22222416	15528076	0.7219481	18329464	-0.91372555	0.2894893	-13938974	0.5071979	0.9575099	1
ISIC_0033876	HAM_0005185	0	0.0	0.0	0.0	0.0	0.0	0.0	0.0	1.0	0.0	0.0	0	0	0	0	0	0	0	1	0	0	-0.16917157	-0.54555184	-0.4154593	-10131764	-0.1873696	-0.93484795	0.5401539	3144277	-0.06901223	-0.30959535	-1529328	0
ISIC_0033362	HAM_0007234	1	1.0	1.0	1.0	1.0	1.0	0.0	0.0	0.0	0.0	0.0	1	1	1	0	1	0	0	1	0	0	18211408	15119648	14817114	0.85827345	18707082	-0.023610786	-0.58301955	0.969157	-0.7090454	-2239037	0.5111056	1
ISIC_0033795	HAM_0006520	0	0.0	0.0	0.0	0.0	0.0	0.0	0.0	1.0	0.0	0.0	1	0	0	0	1	0	0	1	0	0	0.7349263	0.659107	0.8422493	0.066014476	0.7729795	0.15640944	0.10178652	18907357	-0.68271005	-10732281	-0.26444197	0
ISIC_0028087	HAM_0002981	1	1.0	1.0	1.0	0.0	0.0	0.0	0.0	0.0	0.0	0.0	0	0	0	0	1	0	0	1	1	0	0.14855511	0.1648278	0.07252142	-0.3874549	0.7527135	-0.9214314	0.3039771	17873794	0.58313936	-11855958	-0.59715974	0
ISIC_0029812	HAM_0005318	0	0.0	0.0	0.0	0.0	0.0	0.0	0.0	1.0	0.0	0.0	0	0	0	0	0	0	0	1	0	0	0.036110617	0.055070136	0.031303816	-0.97530687	0.03900378	-0.8452295	0.1976822	22991858	0.047456443	-0.85357815	-0.8355864	0
ISIC_0025226	HAM_0004919	0	0.0	0.0	0.0	0.0	0.0	0.0	0.0	1.0	1.0	0.0	0	0	0	0	0	0	1	1	1	0	-13133909	-13287255	-1325018	-19853321	-0.58447254	-22228112	15939404	3017187	15296696	-17240562	-23514664	0
ISIC_0033492	HAM_0002253	0	0.0	0.0	0.0	0.0	0.0	0.0	0.0	1.0	0.0	0.0	1	1	1	0	1	0	0	1	0	0	13271118	0.9635503	13939818	0.5060031	11355144	0.22781846	-0.37829673	2436016	-0.891087	-0.23539403	-0.1345646	0
ISIC_0032244	HAM_0000152	1	1.0	1.0	1.0	0.0	0.0	0.0	0.0	0.0	0.0	0.0	1	1	1	1	1	1	0	0	0	0	41779265	3738184	4101265	28711638	20176833	18488533	-1951045	-17949253	-1822683	-2196287	34302359	1
ISIC_0025800	HAM_0004021	1	1.0	1.0	1.0	1.0	0.0	1.0	0.0	0.0	0.0	0.0	1	1	1	1	1	1	0	0	0	0	3872416	35736558	42500296	3104434	16268324	26905122	-17289994	-18817041	-21540937	-0.9481018	25675452	1
ISIC_0030689	HAM_0000952	1	1.0	0.0	1.0	0.0	0.0	1.0	0.0	0.0	0.0	0.0	1	1	1	0	0	0	0	1	0	0	12192645	1173181	14119378	0.0879781	-0.04196987	0.74694365	-0.5807478	0.72031844	-0.79272676	-0.029206969	0.34091127	1
ISIC_0030818	HAM_0002838	1	1.0	1.0	1.0	0.0	1.0	0.0	0.0	0.0	0.0	0.0	1	0	0	0	1	0	0	1	0	0	0.59339374	0.51445144	0.56122303	0.09459595	0.57297266	0.07678001	0.049288746	0.59492034	-0.25606072	-0.5508715	0.08690009	1
ISIC_0029986	HAM_0006711	0	0.0	0.0	0.0	0.0	0.0	0.0	0.0	1.0	0.0	0.0	1	1	1	1	1	1	0	0	0	0	28668122	29625983	3153081	21125524	10245457	17751927	-1545849	-14227449	-15857048	-0.7338497	2114483	1
ISIC_0024716	HAM_0001058	0	0.0	0.0	0.0	0.0	0.0	0.0	0.0	1.0	0.0	0.0	0	0	0	0	0	0	1	1	1	0	-0.79494333	-0.7919909	-0.81984204	-15552639	-0.05690575	-14586463	1140727	30211384	102768	-0.7715959	-16236036	0
ISIC_0026157	HAM_0000787	0	0.0	0.0	0.0	0.0	0.0	0.0	0.0	1.0	0.0	0.0	0	0	0	0	0	0	1	1	0	1	-0.4008488	-0.7794814	0.10709547	-0.17724259	-0.27820632	0.050729703	12944453	2401997	-0.30427516	27809947	-0.99279547	0
ISIC_0024995	HAM_0003650	0	0.0	0.0	0.0	0.0	0.0	0.0	1.0	1.0	0.0	0.0	0	0	0	0	0	0	0	1	1	0	-0.10107883	-0.270893	-0.24233268	-0.7622487	0.071153864	-0.98554283	0.44959834	17916651	0.3349628	-13010684	-13008115	0
ISIC_0034099	HAM_0007005	0	0.0	0.0	0.0	0.0	0.0	0.0	0.0	0.0	1.0	0.0	0	0	0	0	0	0	1	1	1	1	-12336388	-12090254	-0.94106495	-13776923	-12715473	-11851403	0.9883249	21321144	0.5130348	0.8532992	-18188106	0
ISIC_0027922	HAM_0007178	0	0.0	0.0	0.0	0.0	0.0	0.0	0.0	1.0	0.0	0.0	0	0	0	0	1	0	0	1	0	0	0.37124878	0.27946582	0.014612893	-0.30382818	0.67373717	-0.5728519	0.035813976	20025394	-0.30567187	-21824663	-0.61942476	0
ISIC_0032233	HAM_0006174	0	0.0	0.0	0.0	0.0	0.0	0.0	0.0	0.0	0.0	0.0	0	0	0	0	0	0	1	1	1	1	-13960991	-15845867	-12436142	-18181528	-12888113	-14877164	11900749	4724032	0.7352755	13372071	-23508437	0
ISIC_0031694	HAM_0000523	0	0.0	0.0	0.0	0.0	0.0	0.0	0.0	1.0	0.0	0.0	0	0	0	0	0	0	1	1	1	0	-11840115	-11861864	-13110318	-15873243	-0.8229933	-14161721	0.9666053	22996726	0.63404804	0.14794785	-19379625	0
ISIC_0033688	HAM_0004424	0	0.0	0.0	0.0	0.0	0.0	0.0	1.0	1.0	0.0	0.0	0	0	0	0	0	0	1	1	1	1	-11523823	-11499122	-10451511	-10618006	-0.73048425	-0.68559587	0.87719274	26381435	0.55574566	14646672	-20031521	0
ISIC_0032081	HAM_0005078	1	1.0	1.0	1.0	0.0	0.0	0.0	0.0	0.0	0.0	0.0	1	1	1	1	1	1	0	0	0	0	380384	3502292	4065841	24605167	0.18005349	36608672	-20306554	-20664022	-21612494	-0.9121316	32039018	1
ISIC_0029179	HAM_0007300	0	0.0	0.0	0.0	0.0	0.0	0.0	1.0	0.0	0.0	0.0	0	0	0	0	0	0	1	1	1	0	-0.8154259	-10863028	-0.8214983	-0.8475349	-0.353681	-12423605	14673104	10317668	0.7788892	0.015163879	-15742662	0
ISIC_0033901	HAM_0002342	1	1.0	1.0	1.0	1.0	1.0	0.0	0.0	0.0	0.0	0.0	1	1	1	1	1	0	0	0	0	0	25317407	24759245	24142563	18857379	26010487	0.09470431	-0.72146225	-0.5550951	-0.54206735	-30965016	1806155	1
ISIC_0028746	HAM_0000878	1	1.0	1.0	1.0	1.0	0.0	1.0	0.0	0.0	0.0	0.0	1	1	1	1	1	1	0	0	0	0	38141212	3737551	40952	3250306	24648864	20859551	-18546208	-21286142	-19930795	-21009605	3132609	1
ISIC_0031603	HAM_0002128	0	0.0	0.0	0.0	0.0	0.0	0.0	0.0	1.0	0.0	0.0	0	0	0	0	0	0	1	1	1	1	-12719148	-13053726	-10700155	-12840493	-10869225	-0.8714007	12717079	34005923	0.5063024	17232544	-214597	0
ISIC_0033189	HAM_0006496	0	0.0	0.0	0.0	0.0	0.0	0.0	1.0	1.0	0.0	0.0	0	0	0	0	0	0	1	1	0	1	-0.5837698	-0.9112033	-0.648768	-0.6479304	-0.5532539	-0.6088325	0.8461033	31840374	-0.06545615	15786859	-17786403	0
ISIC_0032278	HAM_0005175	0	0.0	0.0	0.0	0.0	0.0	0.0	0.0	1.0	0.0	0.0	0	0	0	0	0	0	1	1	1	0	-0.7006184	-0.70334166	-0.7628205	-13095212	-0.28911927	-12175646	0.75569373	30057712	0.7167414	-0.54420066	-15265204	0
ISIC_0026497	HAM_0003627	0	0.0	0.0	0.0	0.0	0.0	0.0	0.0	1.0	0.0	0.0	0	0	0	0	1	0	0	1	1	0	0.008612809	0.05087069	-0.03954781	-0.6676867	0.49630523	-1095805	0.3297757	12277416	0.54419446	-20243258	-0.5944619	0
ISIC_0027898	HAM_0007202	0	0.0	0.0	0.0	0.0	0.0	0.0	0.0	0.0	1.0	0.0	0	0	0	0	0	0	1	1	1	1	-11176506	-0.8862432	-0.8662245	-0.7359718	-10221714	-0.66086185	10155646	10945649	0.9527318	10282195	-15977917	0
ISIC_0032274	HAM_0006451	0	0.0	0.0	0.0	0.0	0.0	0.0	0.0	1.0	0.0	0.0	0	0	0	0	0	0	1	1	1	0	-11589124	-14882388	-15782167	-24476657	-0.978693	-22152476	0.84731007	5154277	0.7366291	-0.15477225	-28898692	0
ISIC_0033388	HAM_0002501	0	0.0	0.0	0.0	0.0	0.0	0.0	0.0	1.0	0.0	0.0	0	0	0	0	1	0	1	1	1	0	-0.09761019	-0.2506595	-0.20525727	-0.2320295	0.22919932	-0.6999487	16789886	11987472	0.55138725	-0.019979727	-0.98595655	0
ISIC_0024756	HAM_0007272	1	0.0	1.0	1.0	1.0	0.0	1.0	0.0	0.0	0.0	0.0	0	0	0	0	0	0	0	1	0	1	0.043886103	-0.13250162	0.5234304	-0.3538916	-0.4962364	0.21091095	0.4913244	26548688	-0.28442252	11529533	-0.66562533	0
ISIC_0030382	HAM_0005640	1	1.0	1.0	1.0	0.0	0.0	1.0	0.0	0.0	0.0	0.0	1	1	1	0	0	1	0	0	0	0	16030507	14831972	18304062	11061958	0.062339727	10626051	-0.7742692	-0.5432604	-0.4932294	-0.54246503	10385106	1
ISIC_0031177	HAM_0005191	1	1.0	1.0	1.0	1.0	0.0	0.0	0.0	0.0	0.0	0.0	1	1	1	0	1	1	0	1	0	0	14272217	12137522	18085251	0.8383913	0.36843336	13548771	-0.43367094	10657959	-12619213	0.42177558	0.6409315	1
ISIC_0027190	HAM_0000040	1	1.0	1.0	1.0	0.0	0.0	0.0	0.0	0.0	0.0	0.0	1	1	1	0	1	1	0	0	0	0	32175794	2544362	31195014	11146196	0.731346	14171607	-134371	0.1442133	-14297284	-10989096	13244236	1
ISIC_0026089	HAM_0002196	1	1.0	1.0	1.0	0.0	0.0	1.0	0.0	0.0	0.0	0.0	1	1	1	0	1	0	0	1	0	0	16269089	18061211	16489114	0.4800757	0.48787647	0.70117915	-0.6832314	11010088	-0.99830043	-0.87147874	0.4917649	1
ISIC_0031178	HAM_0004935	0	0.0	0.0	0.0	0.0	0.0	0.0	1.0	0.0	0.0	1.0	0	0	0	0	0	0	1	1	1	1	-13041538	-13411797	-11722515	-11092206	-100403	-0.9788523	14717057	2440444	0.7930802	23938272	-19852313	0
ISIC_0034139	HAM_0006391	0	0.0	0.0	0.0	0.0	0.0	0.0	0.0	1.0	1.0	0.0	0	0	0	0	0	0	1	1	1	1	-16210531	-18452303	-17581474	-20595465	-10019214	-20912652	19676524	20714483	15533962	0.72802675	-3072293	0
ISIC_0028075	HAM_0003504	1	1.0	1.0	1.0	0.0	0.0	0.0	0.0	0.0	0.0	0.0	1	1	1	1	0	1	0	0	0	0	36012192	35037706	39100373	23392618	-0.84128684	44212036	-1935597	-23313322	-21411774	-0.14876068	2961477	1
ISIC_0030940	HAM_0002189	0	0.0	0.0	0.0	0.0	0.0	0.0	0.0	1.0	0.0	0.0	0	0	0	0	0	0	0	0	1	0	-0.4060013	-0.49564704	-0.4097721	-0.46787924	-0.8580802	-0.39985812	0.6321299	0.25249812	0.5709738	0.44743282	-11299291	0
ISIC_0030312	HAM_0004762	0	0.0	0.0	0.0	0.0	0.0	0.0	0.0	1.0	0.0	1.0	0	0	0	0	1	0	0	1	0	0	0.43170008	0.36561722	0.55349165	0.22120586	0.20883128	0.70651877	0.32033268	0.9337841	-0.5785392	0.5576325	-0.18976545	0
ISIC_0031208	HAM_0001299	1	1.0	1.0	1.0	0.0	0.0	1.0	0.0	0.0	0.0	0.0	1	1	1	0	1	0	0	1	0	0	118835	0.9471287	10254275	0.355174	0.9639906	-0.024364423	0.18753603	14526465	-0.19450058	-15024256	0.121629424	1
ISIC_0024996	HAM_0005658	0	0.0	0.0	0.0	0.0	0.0	0.0	1.0	1.0	0.0	0.0	0	0	0	0	0	0	0	1	0	0	-0.70410633	-0.5563169	-0.62486976	-10352689	-0.44534385	-11292684	0.5975904	21131146	0.058416046	0.10235849	-15112617	0
ISIC_0027179	HAM_0006061	1	1.0	1.0	1.0	1.0	0.0	1.0	0.0	0.0	0.0	0.0	1	1	1	1	1	1	0	0	0	0	27692091	27004864	34688482	2938535	0.40386277	3006102	-0.896979	-19027	-17045631	0.5028604	2808053	1
ISIC_0032425	HAM_0001349	1	1.0	1.0	1.0	0.0	0.0	1.0	0.0	0.0	0.0	0.0	1	1	1	0	1	1	0	1	0	1	17333945	18104197	2294493	0.94741726	0.16222343	17201656	-0.57713944	2247216	-19518173	14301398	0.8317107	1
ISIC_0024518	HAM_0004985	0	0.0	0.0	0.0	0.0	0.0	0.0	1.0	1.0	0.0	0.0	1	0	0	0	1	0	0	1	0	0	0.78908926	0.64892775	0.76915866	-0.4051157	0.66126895	-0.62457573	-0.06455695	21248915	-0.15476753	-16793962	-0.42847103	0
ISIC_0031107	HAM_0006725	0	0.0	0.0	0.0	0.0	0.0	0.0	0.0	1.0	1.0	0.0	0	0	0	0	0	0	1	1	1	0	-18017565	-16619755	-1762167	-19627787	-0.888541	-23031454	16780471	11855665	19235699	-0.098837495	-30222952	0
ISIC_0029298	HAM_0001508	0	0.0	0.0	0.0	0.0	0.0	0.0	0.0	1.0	1.0	0.0	0	0	0	0	0	0	1	1	1	0	-0.7527492	-10182056	-11781247	-21278846	-0.34754682	-20324225	0.98222333	399979	0.9414137	-12427727	-23130867	0
ISIC_0026599	HAM_0007144	0	0.0	0.0	0.0	0.0	0.0	0.0	0.0	1.0	0.0	0.0	0	0	0	0	0	0	0	1	0	0	-0.15261687	0.055719454	-0.23838271	-0.9315678	-0.12156568	-0.67679673	-0.012207081	20726461	-0.10918836	-0.6190339	-0.8677887	0
ISIC_0031657	HAM_0003828	0	0.0	0.0	0.0	0.0	0.0	0.0	0.0	1.0	0.0	0.0	0	0	0	0	0	0	1	1	1	0	-12969476	-13703966	-16285672	-20984988	-0.7267598	-1847381	13368027	44594345	0.9331312	0.14059278	-25458348	0
ISIC_0030361	HAM_0001470	0	0.0	0.0	0.0	0.0	0.0	0.0	1.0	0.0	0.0	0.0	0	0	0	0	0	0	1	1	1	0	-17473955	-17569281	-17672057	-22200437	-0.8869406	-25478559	24387088	3130367	23291113	-18770351	-28824644	0
ISIC_0026340	HAM_0000794	0	0.0	0.0	0.0	0.0	0.0	0.0	1.0	1.0	0.0	1.0	0	0	0	0	0	0	1	0	1	1	-10041869	-10203775	-0.8563871	-0.5720213	-0.9730436	-0.2815133	0.9099326	0.2811656	0.34623563	22514842	-146464	0
ISIC_0028186	HAM_0000634	0	0.0	0.0	0.0	0.0	0.0	0.0	0.0	1.0	0.0	0.0	0	0	0	0	0	0	0	1	0	1	0.22840731	0.04057848	0.6522699	0.447095	-0.06603204	0.5756708	0.5422024	17599322	-0.77455807	19165102	-0.32646838	0
ISIC_0027237	HAM_0003850	0	0.0	0.0	0.0	0.0	0.0	0.0	0.0	1.0	1.0	0.0	1	1	1	1	0	1	0	0	0	0	17153656	13563476	1950205	14948927	-0.77296805	19712366	-0.63017875	-0.77665216	-0.48999426	0.5794043	17074729	1
ISIC_0029963	HAM_0007025	0	0.0	0.0	0.0	0.0	0.0	0.0	1.0	0.0	0.0	0.0	0	0	0	0	0	0	1	1	1	1	-1418637	-13899158	-14442811	-15757408	-0.8923384	-13287272	17535179	0.5494647	14302864	0.7490546	-21228602	0
ISIC_0027204	HAM_0001532	1	1.0	0.0	1.0	0.0	0.0	1.0	0.0	0.0	0.0	0.0	1	1	1	1	0	1	0	0	0	0	5254831	46519947	5321884	36690185	-0.23586226	47809815	-2813203	-33160584	-24284232	-17428405	4545698	1
ISIC_0033544	HAM_0003947	0	0.0	0.0	0.0	0.0	0.0	0.0	1.0	0.0	1.0	0.0	0	0	0	0	0	0	1	1	1	0	-14283131	-17516456	-16482996	-2134408	-0.9963902	-19830453	19067721	35695484	12962114	0.56510323	-29311247	0
ISIC_0026103	HAM_0000039	0	0.0	0.0	0.0	0.0	0.0	0.0	0.0	1.0	0.0	0.0	0	0	0	0	0	0	1	1	1	0	-0.98541325	-0.9364374	-0.9278126	-13048482	-0.75156474	-0.9261991	12310877	28420894	0.708334	0.54824954	-17821443	0
ISIC_0034022	HAM_0002732	1	1.0	1.0	0.0	0.0	0.0	0.0	0.0	0.0	0.0	0.0	1	1	1	1	1	1	0	0	0	0	20054555	2225312	19652913	12783842	0.83853465	18996074	-10356287	-0.7295166	-0.8881226	-0.9692698	1394558	1
ISIC_0025289	HAM_0006110	0	0.0	0.0	0.0	0.0	0.0	0.0	1.0	0.0	1.0	0.0	0	0	0	0	0	0	1	1	1	1	-16021763	-1323807	-115568	-0.9196306	-12487594	-0.5179076	14898862	2848197	0.976591	20515804	-18686234	0
ISIC_0033972	HAM_0006158	0	0.0	0.0	0.0	0.0	0.0	0.0	1.0	0.0	0.0	0.0	0	0	0	0	0	1	0	0	0	1	0.042500205	0.10111652	0.63355833	0.36036628	-0.8887384	12897477	0.5715701	0.41007367	-0.31460357	29970825	0.095974855	1
ISIC_0032389	HAM_0003102	1	1.0	0.0	1.0	0.0	0.0	1.0	0.0	0.0	0.0	0.0	1	1	1	1	0	1	0	0	0	0	6829773	60531216	66799383	40538683	-1647245	75607743	-34730253	-3832395	-3415161	-21628923	5018904	1
ISIC_0025410	HAM_0005541	0	0.0	0.0	0.0	0.0	0.0	0.0	1.0	1.0	0.0	0.0	0	0	0	0	0	0	1	1	1	1	-17064592	-19725626	-18404431	-22306082	-12248833	-21978025	14107705	4257447	1212651	1614931	-31855936	0
ISIC_0028709	HAM_0002197	1	1.0	1.0	1.0	0.0	0.0	0.0	0.0	0.0	0.0	0.0	1	1	1	1	1	1	0	0	0	0	3075605	30186667	31587596	18917892	0.67971396	24342408	-15243791	-1017272	-18000017	-0.84028965	20964546	1
ISIC_0032098	HAM_0006739	1	0.0	0.0	0.0	1.0	1.0	0.0	0.0	0.0	0.0	0.0	1	1	1	1	1	1	0	0	0	0	0.938326	0.81199723	12242873	13202295	0.52867293	10392891	0.1468097	-0.21889482	-0.068732455	0.016713094	10977929	1
ISIC_0028544	HAM_0003044	0	0.0	0.0	0.0	0.0	0.0	0.0	0.0	0.0	0.0	0.0	0	0	0	0	1	0	0	1	1	0	-0.19106068	-0.13237874	-0.43605223	-10230404	0.12320213	-14705545	0.30321625	31992435	0.37731376	-20789776	-1457356	0
ISIC_0034133	HAM_0004829	0	0.0	0.0	0.0	0.0	0.0	0.0	0.0	1.0	0.0	0.0	0	0	0	0	0	0	1	1	1	1	-0.9717992	-13379205	-0.98713905	-1356632	-0.5627394	-12973766	12139294	39555547	0.70898336	12421042	-20813785	0
ISIC_0027462	HAM_0006914	0	0.0	0.0	0.0	0.0	0.0	0.0	1.0	1.0	0.0	0.0	1	1	0	0	1	0	0	0	1	0	0.57197	0.767466	0.7399868	0.35190538	10762149	-0.42765325	0.25336754	-0.10574099	0.57859874	-16761069	0.38162968	1
ISIC_0028183	HAM_0003159	0	0.0	0.0	0.0	0.0	0.0	0.0	1.0	0.0	1.0	0.0	0	0	0	0	0	0	1	1	1	1	-17760335	-16042664	-15110391	-16025273	-11044801	-14630243	1928126	17094319	14358435	14839933	-22374089	0
ISIC_0033496	HAM_0001734	1	1.0	1.0	1.0	0.0	0.0	1.0	0.0	0.0	0.0	0.0	1	1	1	1	1	1	0	0	0	0	24217477	20968657	26491568	15842137	0.5222156	18374133	-0.6989351	0.19156195	-14997306	-0.08919561	11537932	1
ISIC_0030786	HAM_0000682	0	0.0	0.0	0.0	0.0	0.0	0.0	0.0	1.0	0.0	0.0	0	0	0	0	0	0	1	1	1	1	-10822346	-12466124	-0.80515707	-0.76424396	-0.8974826	-0.7817361	10810843	1670237	0.58556783	13276019	-13004277	0
ISIC_0033363	HAM_0002363	0	0.0	0.0	0.0	0.0	0.0	0.0	0.0	1.0	0.0	0.0	0	0	0	0	0	0	0	1	0	0	0.031563424	-0.3075174	-0.14062834	-0.57846445	-0.104692176	-0.5840881	0.41817412	20561957	0.26298958	-0.48046875	-0.77082187	0
ISIC_0032408	HAM_0002115	1	1.0	1.0	1.0	1.0	1.0	1.0	0.0	0.0	0.0	0.0	1	1	1	1	1	1	0	0	0	0	28713818	27162263	3122881	28236604	0.7803211	22885633	-15570294	-2631214	-15698841	-0.8278893	275116	1
ISIC_0031310	HAM_0003497	1	1.0	1.0	1.0	0.0	0.0	1.0	0.0	0.0	0.0	0.0	1	1	1	1	1	1	0	0	0	0	40589304	38192234	38801067	33029213	32509642	10687436	-1984483	-21665676	-17419302	-2813469	3151751	1
ISIC_0026258	HAM_0000534	1	1.0	1.0	1.0	0.0	0.0	0.0	0.0	0.0	0.0	0.0	0	0	0	0	0	0	1	1	1	0	-12855	-12760551	-12867548	-204552	-0.587425	-18094276	14808184	35796409	11493158	-0.53611606	-2229926	0
ISIC_0030397	HAM_0005614	0	0.0	0.0	0.0	0.0	0.0	0.0	1.0	1.0	1.0	0.0	0	0	0	0	0	0	1	1	1	0	-0.83521515	-0.96441346	-0.97133285	-16162655	-0.2529847	-14286224	0.86586833	37690094	0.3992841	-0.46284872	-2046682	0
ISIC_0026266	HAM_0002436	1	1.0	1.0	1.0	0.0	0.0	0.0	0.0	0.0	0.0	0.0	0	0	0	0	0	0	0	1	0	0	-0.17334653	-0.12550907	-0.42036116	-133534	-0.17113854	-0.90335524	0.03502929	35519326	-0.06258973	-0.5664277	-13513856	0
ISIC_0027949	HAM_0002087	0	0.0	0.0	0.0	0.0	0.0	0.0	1.0	1.0	0.0	0.0	0	0	0	0	0	0	1	1	1	0	-0.9249737	-0.97706085	-10070635	-12706587	-0.7178522	-1272265	11439254	35482063	0.9218795	0.053202156	-18375822	0
ISIC_0027114	HAM_0005787	0	0.0	0.0	0.0	0.0	0.0	0.0	0.0	1.0	0.0	0.0	0	0	0	0	0	0	1	1	1	0	-0.6506977	-0.74762875	-0.6216456	-10456618	-0.23671946	-13377184	0.96433413	26351175	0.55171597	-0.85134864	-13824987	0
ISIC_0034237	HAM_0002170	0	0.0	0.0	0.0	0.0	0.0	0.0	0.0	1.0	0.0	0.0	0	0	0	0	1	0	1	1	0	0	0.3989747	-0.027392277	0.3485293	0.03351278	0.36309052	-0.07160654	10714096	23789334	-0.3644938	0.63421035	-0.639043	0
ISIC_0031796	HAM_0000410	0	0.0	0.0	0.0	0.0	0.0	0.0	1.0	0.0	0.0	0.0	0	0	0	0	0	0	1	1	1	1	-1408854	-14753745	-13427238	-14427916	-0.67448	-15174029	18768431	33876693	0.86297095	10513437	-22222853	0
ISIC_0026979	HAM_0002060	0	0.0	0.0	0.0	0.0	0.0	0.0	1.0	0.0	0.0	0.0	0	0	0	0	0	0	1	1	1	0	-12316072	-12092198	-1307424	-13031044	-0.096024185	-20654168	15281506	12272303	18937631	-19358127	-21338916	0
ISIC_0031958	HAM_0006433	1	1.0	1.0	1.0	0.0	0.0	1.0	0.0	0.0	0.0	0.0	1	1	1	1	1	1	0	0	0	0	44102206	40497828	43839536	26925437	19448808	28303275	-2407783	-2278396	-25595417	-18129237	29754953	1
ISIC_0025469	HAM_0005319	0	0.0	0.0	0.0	0.0	0.0	0.0	0.0	1.0	0.0	0.0	0	0	0	0	0	0	0	1	1	0	-0.83812666	-0.6222717	-0.27812144	-0.66718584	-0.90649223	-11053596	0.5959009	14890385	10959488	-0.43377724	-10866758	0
ISIC_0029933	HAM_0007305	1	1.0	1.0	1.0	1.0	0.0	1.0	0.0	0.0	0.0	0.0	1	1	1	0	1	0	0	1	0	0	12544072	14131533	16444356	12048124	0.8490102	0.15592405	0.06702984	0.7658314	0.04164525	-19525204	10249221	1
ISIC_0026588	HAM_0003821	0	0.0	0.0	0.0	0.0	0.0	0.0	0.0	1.0	0.0	0.0	0	0	0	0	0	0	1	1	1	0	-12160622	-14048566	-14761077	-17481033	-0.91820383	-17354162	12986184	4004018	0.73282194	0.034798283	-22241127	0
ISIC_0028139	HAM_0002429	0	0.0	0.0	0.0	0.0	0.0	0.0	1.0	1.0	0.0	1.0	0	0	0	0	0	0	1	1	1	0	-0.93620723	-0.9473603	-0.9849158	-15135974	-0.50118685	-1557485	11297706	24325755	0.95454973	-11140285	-18563766	0
ISIC_0031126	HAM_0003434	0	0.0	0.0	0.0	0.0	0.0	0.0	0.0	1.0	0.0	0.0	0	0	0	0	0	0	1	1	1	1	-10093639	-10519233	-11322099	-1268009	-0.74162614	-0.9998145	0.65827596	19436628	0.37106198	18332928	-18859308	0
ISIC_0026711	HAM_0007030	0	0.0	0.0	0.0	0.0	0.0	0.0	1.0	1.0	0.0	0.0	0	0	0	0	0	0	1	1	1	0	-0.7035628	-0.93591684	-0.9860044	-17465545	-0.13309371	-19292004	0.9802119	3169036	0.92481357	-2227501	-18411279	0
ISIC_0032496	HAM_0005578	0	0.0	0.0	0.0	0.0	0.0	0.0	0.0	0.0	1.0	0.0	0	0	0	0	0	0	1	1	1	0	-15805092	-15124195	-1730161	-18822631	-0.38248825	-26585832	19002444	18847234	2813287	-2225199	-27033944	0
ISIC_0032362	HAM_0007127	0	0.0	0.0	0.0	0.0	0.0	0.0	1.0	1.0	0.0	0.0	0	0	0	0	0	0	1	1	1	0	-11734903	-11891781	-12439064	-179419	-0.37842172	-18817049	12918365	17290448	12188781	-0.6593359	-21033294	0
ISIC_0024929	HAM_0001753	1	1.0	1.0	1.0	0.0	1.0	0.0	0.0	0.0	0.0	0.0	1	1	1	1	1	0	0	0	0	0	29489937	30630968	2682827	15057373	2059202	0.16158874	-10569566	-0.24838126	-0.6999943	-30290341	21948004	1
ISIC_0025245	HAM_0004020	0	0.0	0.0	0.0	0.0	0.0	0.0	1.0	1.0	0.0	0.0	0	0	0	0	0	0	1	1	1	0	-0.3610755	-0.6238252	-0.38086572	-114435	-0.15749627	-11123769	0.7060144	32145474	0.40937406	-11970526	-1445204	0
ISIC_0027623	HAM_0005907	0	0.0	0.0	0.0	0.0	0.0	0.0	1.0	1.0	0.0	0.0	0	0	0	0	0	0	1	1	1	0	-14723672	-13502973	-12847267	-14777323	-0.8672055	-16474067	19973551	16715479	18149914	-0.71058875	-22563183	0
ISIC_0033459	HAM_0003507	0	0.0	0.0	0.0	0.0	0.0	0.0	1.0	1.0	0.0	0.0	1	1	1	0	1	0	0	1	0	0	12413163	10770649	11689023	0.6901875	11265497	0.4216655	0.20807582	14192262	-0.7050176	-14056342	0.025704116	0
ISIC_0034292	HAM_0007475	0	0.0	0.0	0.0	0.0	0.0	0.0	1.0	0.0	0.0	0.0	0	0	0	0	0	0	1	1	1	1	-15100285	-17420882	-14952365	-18106658	-0.9786026	-16091338	13796926	16796858	12061174	15604225	-26663692	0
ISIC_0032765	HAM_0003254	0	0.0	0.0	0.0	0.0	0.0	0.0	0.0	1.0	0.0	0.0	1	1	1	0	0	1	0	0	0	1	12199432	0.8825676	1806948	10433887	-0.02280568	15380038	-0.32134944	-0.37914836	-0.9357314	17685028	0.5906895	1
ISIC_0026887	HAM_0005162	0	0.0	0.0	0.0	0.0	0.0	0.0	1.0	0.0	1.0	0.0	0	0	0	0	0	0	1	1	1	0	-0.88826376	-0.8106594	-0.96196985	-1376039	-0.07820285	-1743496	1188248	0.8361976	1795597	-16397827	-17995259	0
ISIC_0026049	HAM_0000773	0	0.0	0.0	0.0	0.0	0.0	0.0	1.0	0.0	1.0	0.0	0	0	0	0	0	0	1	1	1	0	-11700354	-1369076	-10554754	-12242223	-0.99133134	-16110226	19125366	21832628	19772545	-12424313	-18871512	0
ISIC_0027945	HAM_0003054	0	0.0	0.0	0.0	0.0	0.0	0.0	0.0	1.0	1.0	0.0	0	0	0	0	0	0	1	1	1	1	-11441163	-0.97597957	-0.74076337	-10473447	-10810609	-0.5821311	0.7587098	0.98972493	0.32008594	18663796	-14179077	0
ISIC_0033904	HAM_0005820	0	0.0	0.0	0.0	0.0	0.0	0.0	0.0	1.0	0.0	1.0	0	0	0	0	0	0	1	1	0	0	-0.25828797	-0.07523516	-0.0043134484	-0.1891741	-0.4083205	-0.034856677	0.7409325	14158957	-0.1583214	0.3788009	-0.6296658	0
ISIC_0031221	HAM_0001712	0	0.0	0.0	0.0	0.0	0.0	0.0	0.0	1.0	1.0	0.0	0	0	0	0	0	0	1	1	1	0	-10076017	-0.9242944	-0.9561893	-11219013	-0.0002356586	-14793934	12395252	10433244	16790076	-0.9932356	-17062105	0
ISIC_0030116	HAM_0000182	0	0.0	0.0	0.0	0.0	0.0	0.0	0.0	1.0	0.0	0.0	0	0	0	0	1	0	1	1	1	0	0.15405945	0.024022274	0.09356901	-0.15474646	0.81679	-0.9162333	15335723	1759644	0.5610553	-0.40827635	-0.72664684	0
ISIC_0027755	HAM_0002533	0	0.0	0.0	0.0	0.0	0.0	0.0	1.0	0.0	0.0	0.0	0	0	0	0	0	0	1	1	1	1	-10120728	-116888	-111268	-14066241	-0.37727517	-16854639	1546108	38952372	0.77424926	0.8165761	-2300525	0
ISIC_0033886	HAM_0003556	1	1.0	0.0	1.0	0.0	1.0	1.0	0.0	0.0	0.0	0.0	1	1	1	0	1	1	0	1	0	0	1013027	0.95255643	14022759	0.8745997	0.23228407	11497974	0.102550976	0.9364775	-0.9040132	0.33986416	0.6052528	1
ISIC_0029566	HAM_0004787	0	0.0	0.0	0.0	0.0	0.0	0.0	1.0	1.0	0.0	0.0	1	1	1	0	0	1	0	1	0	1	13376843	16341374	17114882	0.86176986	-0.8442866	187319	-0.42749637	0.80391943	-0.74543005	11132429	1104191	1
ISIC_0034162	HAM_0000006	1	1.0	1.0	1.0	1.0	0.0	1.0	0.0	0.0	0.0	0.0	1	1	1	0	1	0	0	1	0	0	1046202	0.7680442	11845864	0.43696406	0.5541557	0.6671101	-0.30308583	14745089	-0.67422837	0.0052047996	0.017586242	0
ISIC_0033667	HAM_0004814	0	0.0	0.0	0.0	0.0	0.0	0.0	0.0	1.0	0.0	0.0	0	0	0	0	0	0	0	1	0	1	-0.24864367	-0.2849542	-0.19048704	-0.3430355	-0.5473822	-0.06967537	0.33361396	16774986	-0.18425928	12249999	-10300722	0
ISIC_0026601	HAM_0002899	0	0.0	0.0	0.0	0.0	0.0	0.0	1.0	0.0	0.0	0.0	1	1	1	1	1	1	0	0	0	0	20105307	18604958	24855223	18106676	11511055	17331882	-0.42440903	-0.43491894	-15775269	0.031449277	12861772	1
ISIC_0033237	HAM_0001040	0	0.0	0.0	0.0	0.0	0.0	0.0	0.0	1.0	0.0	0.0	0	0	0	0	0	0	1	1	1	0	-0.74715316	-10767576	-10519612	-1625837	-0.20907485	-1784541	0.94753695	27555468	10153588	-17549157	-18896753	0
ISIC_0029480	HAM_0004898	1	1.0	1.0	1.0	0.0	1.0	0.0	0.0	0.0	0.0	0.0	0	0	0	0	0	0	1	1	1	0	-0.62097704	-0.5514172	-0.8540842	-13829107	-0.054264	-16643028	0.84827554	29080007	0.63807684	-13783798	-15230386	0
ISIC_0028228	HAM_0003608	1	1.0	1.0	1.0	1.0	1.0	0.0	0.0	0.0	0.0	0.0	1	1	1	1	1	1	0	0	0	0	3804815	33005903	35641596	25590293	23092434	12453177	-18042803	-10174441	-18736008	-30425932	2487098	1
ISIC_0030675	HAM_0003568	0	0.0	0.0	0.0	0.0	0.0	0.0	0.0	1.0	1.0	0.0	0	0	0	0	0	0	1	1	1	0	-12032876	-14542114	-13790941	-2218668	-10507097	-2123859	12026304	33098924	10120015	-0.40211552	-24454167	0
ISIC_0031623	HAM_0005625	0	0.0	0.0	0.0	0.0	0.0	0.0	0.0	1.0	0.0	0.0	0	0	0	0	1	0	1	1	1	0	-0.43308035	-0.5881813	-0.45634845	-15704067	0.15292647	-19653999	0.9418066	4295903	0.61916775	-20620818	-15739976	0
ISIC_0031857	HAM_0000391	0	0.0	0.0	0.0	0.0	0.0	0.0	0.0	1.0	0.0	0.0	0	0	0	0	0	0	0	1	0	0	-0.36267307	-0.4900617	-0.4316261	-11053765	-0.1871779	-11144513	0.096597515	32439313	-0.121943995	-0.84278136	-14772369	0
ISIC_0030225	HAM_0005085	0	0.0	0.0	0.0	0.0	0.0	0.0	0.0	1.0	0.0	0.0	1	0	0	0	1	0	0	1	0	0	0.88502645	0.6220471	0.75861263	0.13667394	0.9608141	-0.66457736	0.31269184	1047955	0.09321401	-11233249	-0.24279222	0
ISIC_0028706	HAM_0002986	0	0.0	0.0	0.0	0.0	0.0	0.0	0.0	1.0	1.0	0.0	0	0	0	0	0	0	1	0	1	0	-14981416	-15847394	-11089945	-14982113	-1220249	-17776217	15337301	0.17273726	23189363	-0.40238172	-22537096	0
ISIC_0030093	HAM_0000275	0	0.0	0.0	0.0	0.0	0.0	0.0	0.0	1.0	0.0	0.0	1	0	0	0	1	0	0	1	0	0	0.7370042	0.6652344	0.7994867	0.35865468	0.10209845	0.5862446	-0.11162702	13515373	-0.6210847	0.29783553	0.056644507	0
ISIC_0027567	HAM_0004830	0	0.0	0.0	0.0	0.0	0.0	0.0	0.0	1.0	1.0	0.0	0	0	0	0	0	0	1	1	1	0	-0.9555488	-11310686	-11218383	-16197457	-0.12894407	-201964	18304167	32390091	16363962	-1937392	-20291545	0
ISIC_0032915	HAM_0001524	1	1.0	1.0	1.0	1.0	0.0	1.0	0.0	0.0	0.0	0.0	1	1	1	1	1	1	0	0	0	0	37137985	34623265	426442	38284729	0.777319	3942689	-17131553	-32034607	-17361509	-0.73557913	39085517	1
ISIC_0030843	HAM_0001069	1	1.0	1.0	1.0	0.0	0.0	0.0	0.0	0.0	0.0	0.0	0	0	0	0	0	0	1	1	0	0	-0.40746218	-0.6364002	-0.53199685	-11544774	-0.1525765	-12151556	0.84175295	3311516	0.25551555	-0.7635233	-1531525	0
ISIC_0027087	HAM_0005523	0	0.0	0.0	0.0	0.0	0.0	0.0	1.0	1.0	0.0	1.0	1	1	1	1	1	1	0	0	0	1	1491656	1050454	21331608	18412592	0.5345521	17424624	0.039202694	-0.21502604	-1162818	10431634	10626909	1
ISIC_0031202	HAM_0007350	0	0.0	0.0	0.0	0.0	0.0	0.0	0.0	1.0	0.0	0.0	0	0	0	0	0	0	1	1	1	0	-0.87323886	-0.85343117	-0.690888	-0.9403092	-0.3432849	-12406801	0.90593696	30562117	0.3029524	0.16376449	-1684114	0
ISIC_0026158	HAM_0003448	1	0.0	0.0	1.0	1.0	0.0	1.0	0.0	0.0	0.0	0.0	1	1	1	1	1	1	0	0	0	0	21892543	2000405	26898172	24946487	0.46945864	21340575	-0.74568146	-20434916	-10331435	0.30642936	23832402	1
ISIC_0026231	HAM_0006581	0	0.0	0.0	0.0	0.0	0.0	0.0	1.0	0.0	0.0	0.0	0	0	0	0	0	0	1	1	1	0	-15296574	-16850827	-15844305	-20718932	-0.97149837	-22153668	19158394	2870521	17448001	0.23115246	-2842754	0
ISIC_0031646	HAM_0003684	0	0.0	0.0	0.0	0.0	0.0	0.0	0.0	1.0	0.0	0.0	0	0	0	0	0	0	1	1	1	0	-0.67162615	-0.76060534	-0.68705696	-11070516	-0.24415095	-10636634	12157313	18255548	11642206	-0.031707935	-14557393	0
ISIC_0028505	HAM_0005084	1	1.0	1.0	1.0	1.0	0.0	1.0	0.0	0.0	0.0	0.0	1	1	1	1	1	1	0	0	0	0	2863552	29596522	34605691	30686224	0.6655165	28244863	-15196085	-2275966	-14043652	-0.40986833	30165515	1
ISIC_0029465	HAM_0006323	0	0.0	0.0	0.0	0.0	0.0	0.0	1.0	1.0	0.0	0.0	0	0	0	0	0	0	0	1	0	0	0.03024342	0.03329212	-0.026824834	-0.7977695	-0.088618815	-10225208	0.34882054	14559004	0.08769797	-13332431	-0.9237355	0
ISIC_0024682	HAM_0004864	0	0.0	0.0	0.0	0.0	0.0	0.0	0.0	1.0	1.0	0.0	0	0	0	0	1	0	0	1	0	0	0.483988	0.40329465	0.25778487	-0.52162176	0.56901217	-0.9348337	0.2599331	2396829	0.007938704	-1537583	-0.6675391	0
ISIC_0028271	HAM_0000025	0	0.0	0.0	0.0	0.0	0.0	0.0	0.0	1.0	0.0	1.0	1	1	1	1	1	1	0	0	0	0	27199929	23122694	27791843	19423268	2017745	0.9592646	-0.6654684	0.24329631	-13108904	-1916202	10943949	1
ISIC_0032107	HAM_0003313	0	0.0	0.0	0.0	0.0	0.0	0.0	0.0	1.0	1.0	0.0	0	0	0	0	0	0	0	1	0	0	-0.021254823	-0.14662464	-0.16953278	-0.3615805	0.08934364	-0.5976529	0.4696546	20546682	0.12881689	0.49494687	-1012441	0
ISIC_0031904	HAM_0005700	0	0.0	0.0	0.0	0.0	0.0	0.0	0.0	1.0	1.0	0.0	1	1	1	1	1	1	0	0	0	1	1192188	0.8273665	14899337	1366059	0.13334137	13961477	0.13812217	0.34605643	-0.8403519	15602202	0.56467825	1
ISIC_0034233	HAM_0004844	1	1.0	1.0	1.0	0.0	0.0	1.0	0.0	0.0	0.0	0.0	1	1	1	1	1	1	0	0	0	0	36804597	33330207	3562031	32918239	24705265	17103351	-16200513	-22340713	-15250993	-22244387	29665883	1
ISIC_0025887	HAM_0006390	0	0.0	0.0	0.0	0.0	0.0	0.0	0.0	1.0	0.0	0.0	0	0	0	0	0	0	1	1	1	1	-0.58998847	-0.82817113	-0.56596553	-10980836	-0.3628478	-1320039	12414978	30025961	0.6633161	0.7982898	-18535017	0
ISIC_0028510	HAM_0002835	0	0.0	0.0	0.0	0.0	0.0	0.0	0.0	1.0	0.0	0.0	0	0	0	0	0	0	1	1	1	0	-0.9158135	-0.7870571	-0.68472195	-11889496	-0.9225664	-0.98666537	0.95537055	0.7461301	0.717403	-0.014494964	-13007876	0
ISIC_0025959	HAM_0000947	0	0.0	0.0	0.0	0.0	0.0	0.0	0.0	1.0	1.0	0.0	0	0	0	0	0	0	1	1	1	0	-15295237	-16046929	-15194312	-17077796	-0.74553955	-19153999	21872013	22096884	17728518	-0.63587886	-22760377	0
ISIC_0029693	HAM_0002305	0	0.0	0.0	0.0	0.0	0.0	0.0	0.0	1.0	1.0	0.0	0	0	0	0	0	0	1	1	1	0	-1408922	-15683578	-14741726	-19831593	-0.84566796	-21138167	14299062	40100083	12844582	-0.28051603	-26714454	0
ISIC_0034203	HAM_0005190	0	0.0	0.0	0.0	0.0	0.0	0.0	0.0	1.0	0.0	0.0	0	0	0	0	0	0	0	1	0	1	-0.6011329	-0.6280182	-0.37497315	-0.45535812	-0.452906	-0.11430652	0.5899301	16061292	-0.16485906	1570384	-10163492	0
ISIC_0033512	HAM_0003623	0	0.0	0.0	0.0	0.0	0.0	0.0	0.0	1.0	0.0	0.0	1	1	1	1	1	1	0	0	0	1	19042667	18578485	24672022	22879882	0.68098843	2820804	-10269946	-0.8940314	-17083993	17298875	10986371	1
ISIC_0026706	HAM_0004532	0	0.0	0.0	0.0	0.0	0.0	0.0	0.0	1.0	0.0	0.0	0	0	0	0	0	0	0	1	1	0	-0.5524164	-0.4839282	-0.7128774	-13383362	-0.3612133	-12445296	0.2505072	28470826	0.42531624	-0.780705	-16005603	0
ISIC_0033927	HAM_0002386	0	0.0	0.0	0.0	0.0	0.0	0.0	0.0	1.0	1.0	0.0	0	0	0	0	0	0	1	1	1	0	-17703344	-17811385	-18147624	-19885336	-10557939	-19595962	20644333	2594198	1564655	0.4072561	-29038723	0
ISIC_0027721	HAM_0004364	1	1.0	1.0	1.0	0.0	0.0	1.0	0.0	0.0	0.0	0.0	1	1	1	1	0	1	0	0	0	0	53388286	5250727	5820852	35802867	-0.8525317	5492538	-2575652	-32215025	-27667391	-14323409	5446637	1
ISIC_0029835	HAM_0001512	0	0.0	0.0	0.0	0.0	0.0	0.0	0.0	1.0	0.0	0.0	0	0	0	0	0	0	1	1	0	1	-0.114376746	-0.26976252	-0.2667696	-0.616697	-0.44028932	0.18299788	13732533	37962475	-0.020673346	2315722	-0.93335974	0
ISIC_0033971	HAM_0007451	0	0.0	0.0	0.0	0.0	0.0	0.0	0.0	1.0	0.0	0.0	0	0	0	0	1	0	1	1	1	0	-0.24207185	-0.4254699	-0.6660273	-0.9702441	0.22385888	-11899765	0.79942197	15417912	0.77768606	-2384141	-12831962	0
ISIC_0029212	HAM_0002955	1	1.0	0.0	1.0	1.0	0.0	1.0	0.0	0.0	0.0	0.0	1	1	1	1	1	1	0	0	0	0	52453303	5151023	57136936	4203528	11717664	44616027	-3004879	-37274702	-27140288	-1563627	45880995	1
ISIC_0026123	HAM_0003491	0	0.0	0.0	0.0	0.0	0.0	0.0	0.0	1.0	0.0	0.0	1	1	1	0	0	1	0	1	0	0	20265045	1951314	23599722	12052764	-0.18941197	23735948	-0.4377756	0.63616025	-0.84455335	0.38059226	12412171	1
ISIC_0033763	HAM_0001218	0	0.0	0.0	0.0	0.0	0.0	0.0	1.0	0.0	0.0	0.0	0	0	0	0	1	0	1	1	1	0	-0.26668906	-0.3896988	-0.47925165	-0.92673105	0.37976772	-12319561	10161799	10936102	0.88994163	-17259647	-11781102	0
ISIC_0031079	HAM_0003387	0	0.0	0.0	0.0	0.0	0.0	0.0	1.0	0.0	0.0	0.0	0	0	0	0	0	0	1	1	1	0	-12699122	-14051223	-13580042	-189801	-0.5062095	-17348204	11415137	42559104	0.8360048	0.11807596	-23891191	0
ISIC_0033562	HAM_0000880	1	1.0	1.0	1.0	1.0	1.0	1.0	0.0	0.0	0.0	0.0	1	1	1	1	0	1	0	1	0	1	17092141	11420751	20586247	13172686	-0.29750177	16844063	-0.20972647	0.5340467	-0.88632494	13982419	0.6276104	1
ISIC_0033857	HAM_0007552	0	0.0	0.0	0.0	0.0	0.0	0.0	0.0	1.0	0.0	0.0	0	0	0	0	0	0	0	1	0	0	-0.13492934	-0.2920515	-0.18881327	-0.45579582	-0.9672867	-0.024976388	0.35990766	16887273	0.25289685	0.6618416	-0.6189134	0
ISIC_0034272	HAM_0002329	0	0.0	0.0	0.0	0.0	0.0	0.0	1.0	0.0	1.0	0.0	0	0	0	0	0	0	1	0	1	1	-10490161	-11526172	-11354109	-12758927	-0.60418195	-11043502	0.8409473	0.1119204	0.93622124	1187876	-19812604	0
ISIC_0024480	HAM_0000866	0	0.0	0.0	0.0	0.0	0.0	0.0	0.0	1.0	0.0	0.0	1	1	1	0	1	1	0	1	0	0	16094712	15317519	17798105	0.8155349	0.60541683	13216025	-0.7860287	11977133	-11066686	0.21881199	0.513974	1
ISIC_0026101	HAM_0003698	0	0.0	0.0	0.0	0.0	0.0	0.0	0.0	1.0	1.0	0.0	0	0	0	0	0	0	1	1	1	0	-14821088	-15030483	-14421356	-1507807	-0.5466857	-19286778	18439327	17727165	15268228	-0.77944785	-24047976	0
ISIC_0029512	HAM_0004784	1	0.0	1.0	1.0	1.0	0.0	0.0	0.0	0.0	0.0	0.0	0	0	0	0	0	0	0	0	1	0	0.51161295	0.3533419	0.7461188	0.27474073	-0.52680695	0.04214158	0.04103573	-0.3381259	0.4560949	-0.8115311	0.68398106	1
ISIC_0033948	HAM_0001641	0	0.0	0.0	0.0	0.0	0.0	0.0	1.0	0.0	0.0	0.0	0	0	0	0	0	0	1	1	1	0	-0.97773564	-0.9640769	-1048429	-12033442	-0.1167031	-17764792	18694384	0.8202818	23525853	-1995795	-1757887	0
ISIC_0028598	HAM_0006633	0	0.0	0.0	0.0	0.0	0.0	0.0	0.0	1.0	0.0	0.0	0	0	0	0	0	0	1	1	1	0	-11877271	-12313752	-12694427	-20793667	-0.45508063	-2248868	13704817	2844514	16190618	-17563262	-2321276	0
ISIC_0026974	HAM_0003603	0	0.0	0.0	0.0	0.0	0.0	0.0	0.0	1.0	0.0	0.0	0	0	0	0	0	0	1	1	1	0	-15675234	-18351197	-18505526	-22129817	-10525558	-23021493	15996231	3874367	124135	-0.29517442	-28734598	0
ISIC_0029749	HAM_0001962	0	0.0	0.0	0.0	0.0	0.0	0.0	0.0	1.0	1.0	0.0	0	0	0	0	0	0	1	1	1	0	-0.837227	-10553118	-1170869	-19377168	-0.70636487	-17483139	0.7555585	4198658	0.59104687	-14256147	-22083201	0
ISIC_0031353	HAM_0000168	0	0.0	0.0	0.0	0.0	0.0	0.0	0.0	1.0	1.0	0.0	0	0	0	0	0	0	1	1	1	1	-0.80661297	-0.96919894	-1057425	-13150573	-0.7408972	-11144978	0.7978665	31045012	0.4698357	0.92661124	-20486407	0
ISIC_0026996	HAM_0004121	1	1.0	0.0	1.0	1.0	0.0	1.0	0.0	0.0	0.0	0.0	0	0	0	0	1	0	0	0	0	0	0.48076817	0.5577035	0.6485182	0.5244615	0.9863815	-0.014700085	0.4442634	-0.24911095	0.20053245	-0.85926336	0.019350268	0
ISIC_0029775	HAM_0002432	0	0.0	0.0	0.0	0.0	0.0	0.0	1.0	1.0	0.0	0.0	0	0	0	0	0	0	1	1	1	0	-14172909	-14417661	-11222352	-13220037	-0.45056087	-15041708	18706373	11820611	21113896	-0.8169249	-19327912	0
ISIC_0025132	HAM_0000247	1	1.0	1.0	1.0	1.0	0.0	1.0	0.0	0.0	0.0	0.0	1	1	1	0	1	1	0	1	0	0	16362787	1286544	19020942	0.6233874	0.13460357	1128725	-0.65256333	16598158	-10641794	0.6527632	0.5386298	1
ISIC_0028287	HAM_0006934	0	0.0	0.0	0.0	0.0	0.0	0.0	1.0	1.0	0.0	0.0	0	0	0	0	1	0	1	1	0	0	-0.15919371	-0.4057315	-0.39469293	-0.5974633	0.13095427	-0.9916203	0.64091474	14079626	0.29143074	-0.5006154	-11277295	0
ISIC_0031982	HAM_0002345	0	0.0	0.0	0.0	0.0	0.0	0.0	0.0	1.0	0.0	0.0	0	0	0	0	0	0	1	1	1	0	-0.80621916	-0.6538788	-0.872698	-14574628	-0.2512051	-12305471	0.9018965	2658792	0.5248912	-0.51016766	-14607794	0
ISIC_0031417	HAM_0006380	1	1.0	0.0	1.0	0.0	0.0	0.0	0.0	0.0	0.0	0.0	0	0	0	0	0	0	1	1	1	0	-12541543	-1314167	-13051137	-19497838	-0.8534999	-21862826	15599426	267257	14178363	-16640826	-23780293	0
ISIC_0027997	HAM_0004008	0	0.0	0.0	0.0	0.0	0.0	0.0	0.0	1.0	1.0	0.0	0	0	0	0	0	0	1	1	1	1	-12006706	-10448765	-11447449	-15757099	-0.77500963	-14807402	10329413	3096574	0.97931856	0.76984984	-21783464	0
ISIC_0031080	HAM_0005561	0	0.0	0.0	0.0	0.0	0.0	0.0	0.0	1.0	0.0	0.0	0	0	0	0	0	0	1	1	1	0	-0.74548894	-0.6969176	-0.8652408	-13299732	-0.12010928	-13876015	10455104	16308453	0.86711943	-12248296	-14367348	0
ISIC_0034308	HAM_0004272	0	0.0	0.0	0.0	0.0	0.0	0.0	1.0	0.0	0.0	0.0	0	0	0	0	0	0	1	1	1	0	-10938859	-10362548	-1112063	-13473027	-0.1423024	-16360605	15496598	0.609363	14882741	-0.39410838	-18458958	0
ISIC_0026698	HAM_0004824	0	0.0	0.0	0.0	0.0	0.0	0.0	1.0	1.0	0.0	0.0	0	0	0	0	0	0	0	1	0	1	0.04746423	-0.1917249	0.08640709	-0.18933058	-0.10278435	-0.07020003	0.565961	24081159	-0.3133202	14960915	-0.8489331	0
ISIC_0033668	HAM_0000706	1	1.0	1.0	1.0	1.0	0.0	1.0	0.0	0.0	0.0	0.0	0	0	0	0	0	0	1	1	1	1	-0.9487325	-10944364	-0.6000763	-0.8332874	-12484128	-0.33138433	0.954556	24124823	0.44646752	2116207	-14244859	0
ISIC_0029589	HAM_0004069	0	0.0	0.0	0.0	0.0	0.0	0.0	0.0	1.0	0.0	0.0	0	0	0	0	0	0	0	1	0	1	-0.7259875	-0.57046473	-0.45762217	-0.37929228	-0.60736626	0.1410144	0.5428372	1670122	0.0283065	19472182	-11530013	0
ISIC_0029983	HAM_0006619	0	0.0	0.0	0.0	0.0	0.0	0.0	0.0	1.0	0.0	0.0	0	0	0	0	0	0	0	1	0	1	-0.10100804	-0.22778267	-0.04259958	-0.33259493	-0.36193746	0.042010486	0.35903266	2844107	-0.31848153	15100476	-11157527	0
ISIC_0025641	HAM_0003468	0	0.0	0.0	0.0	0.0	0.0	0.0	0.0	1.0	0.0	0.0	0	0	0	0	1	0	1	0	1	0	-0.52447647	-0.45827618	-0.5483258	-0.8246384	0.34599185	-12467649	12809231	0.47025502	10372032	-0.6038088	-1171363	0
ISIC_0031642	HAM_0004607	1	1.0	1.0	1.0	1.0	1.0	0.0	0.0	0.0	0.0	0.0	1	1	1	1	1	1	0	0	0	0	31083732	29632874	3339275	23741276	18456938	14518908	-12939335	-14213943	-1701806	-14660348	18339478	1
ISIC_0026754	HAM_0001446	1	1.0	0.0	1.0	1.0	0.0	1.0	0.0	0.0	0.0	0.0	1	1	1	1	1	1	0	0	0	0	34336865	31905274	37431748	25866327	0.1971835	33229122	-14109272	-17617388	-16343092	-0.3595556	31326687	1
ISIC_0027671	HAM_0000971	0	0.0	0.0	0.0	0.0	0.0	0.0	0.0	1.0	0.0	0.0	1	1	1	0	1	0	0	1	0	0	12758492	1046265	12483937	0.19981651	0.65057576	-0.08467418	-0.50013244	10150667	-0.97459877	-15538316	0.22758013	1
ISIC_0033649	HAM_0001683	0	0.0	0.0	0.0	0.0	0.0	0.0	0.0	1.0	0.0	0.0	0	0	0	0	0	0	1	1	1	0	-13080591	-15034953	-16203829	-2078209	-0.9162859	-21132255	10080842	3974701	10170066	0.084921695	-27268903	0
ISIC_0028216	HAM_0007049	0	0.0	0.0	0.0	0.0	0.0	0.0	0.0	1.0	0.0	0.0	1	1	1	0	1	0	0	1	0	0	11846486	10099566	12477344	0.6601532	0.77326554	0.44292548	-0.3194591	0.5584247	-0.96491724	-0.8212462	0.25154087	1
ISIC_0030281	HAM_0003315	1	1.0	1.0	1.0	0.0	0.0	1.0	0.0	0.0	0.0	0.0	0	0	0	0	0	0	1	1	1	0	-0.51039773	-0.8528967	-0.59318423	-0.6277395	-0.329965	-0.8093487	0.71722716	13649745	0.46706346	0.5066773	-11407716	0
ISIC_0025386	HAM_0003686	0	0.0	0.0	0.0	0.0	0.0	0.0	1.0	0.0	0.0	0.0	0	0	0	0	0	0	1	1	1	1	-16569269	-17813553	-16256905	-18802491	-0.95614105	-17354114	1926374	24575846	14477013	0.85718834	-2624544	0
ISIC_0030416	HAM_0003026	0	0.0	0.0	0.0	0.0	0.0	0.0	0.0	1.0	0.0	0.0	0	0	0	0	0	0	1	1	0	1	-0.66841406	-0.6764666	-0.4731178	-0.9720753	-0.46924514	-0.4929631	0.838223	2278482	0.16147126	0.98441315	-1267686	0
ISIC_0029216	HAM_0004153	1	0.0	1.0	1.0	1.0	1.0	1.0	0.0	0.0	0.0	0.0	1	1	1	1	1	1	0	0	0	0	2557155	2328442	27703168	22470005	0.5905466	21886802	-1025958	-1134905	-10105764	-0.18375297	23316586	1
ISIC_0034269	HAM_0000662	1	1.0	1.0	1.0	1.0	0.0	1.0	0.0	0.0	0.0	0.0	1	1	0	0	1	0	0	1	0	0	1014178	0.76213115	0.74370265	-0.006947616	10113382	-0.2717985	-0.31191483	19353814	-0.4538279	-1327285	0.05846791	0
ISIC_0033786	HAM_0005052	0	0.0	0.0	0.0	0.0	0.0	0.0	1.0	1.0	0.0	0.0	0	0	0	0	0	0	1	0	1	0	-10185531	-0.94775814	-10803751	-13222705	-0.062104966	-1908944	14375445	0.36813325	14935957	-0.809394	-20144987	0
ISIC_0033299	HAM_0000107	1	1.0	1.0	1.0	1.0	0.0	0.0	0.0	0.0	0.0	0.0	1	1	1	1	1	1	0	0	0	0	4714831	4324998	4968104	49376745	27607696	22462802	-17145022	-30270936	-14701374	-3192937	48720784	1
ISIC_0030664	HAM_0007123	0	0.0	0.0	0.0	0.0	0.0	0.0	0.0	0.0	1.0	0.0	0	0	0	0	0	0	1	0	1	1	-1465629	-1159904	-1368675	-13066751	-0.77072597	-11326793	11099662	0.34168282	10836918	12240375	-20879579	0
ISIC_0025618	HAM_0001612	0	0.0	0.0	0.0	0.0	0.0	0.0	0.0	0.0	0.0	0.0	0	0	0	0	0	0	1	1	1	1	-12554693	-10109181	-0.75751454	-12660141	-0.868553	-11086187	10587436	0.7664269	0.9908038	0.7176629	-16748149	0
ISIC_0032396	HAM_0000876	1	1.0	1.0	1.0	1.0	0.0	1.0	0.0	0.0	0.0	0.0	1	1	1	1	1	1	0	0	0	0	5561541	5146877	5573953	47922683	32878513	37624578	-27444546	-2501936	-32370825	-22128365	39554358	1
ISIC_0030962	HAM_0003562	0	0.0	0.0	0.0	0.0	0.0	0.0	0.0	0.0	1.0	0.0	0	0	0	0	0	0	1	1	1	0	-18462664	-16958483	-1869941	-15452751	-11733279	-1960378	15315095	10860921	15790142	0.62994766	-23678691	0
ISIC_0031302	HAM_0001846	0	0.0	0.0	0.0	0.0	0.0	0.0	1.0	1.0	0.0	0.0	0	0	0	0	0	0	1	1	1	0	-0.61435306	-0.802215	-1135174	-17529966	-0.18047005	-20021296	0.7406776	33036075	0.39099005	-14595653	-19174005	0
ISIC_0033534	HAM_0005953	1	0.0	1.0	1.0	1.0	0.0	1.0	0.0	0.0	0.0	0.0	1	1	1	1	1	1	0	0	0	0	25032947	2390449	27848942	27119157	15682461	17454222	-0.9076631	-12810612	-1278743	-0.86306727	22937524	1
ISIC_0030210	HAM_0004534	0	0.0	0.0	0.0	0.0	0.0	0.0	1.0	0.0	1.0	0.0	0	0	0	0	0	0	1	1	1	0	-16800116	-17813369	-16932962	-20479198	-1052557	-2074346	20022042	2053877	17500272	0.063801825	-2842171	0
ISIC_0029169	HAM_0002049	0	0.0	0.0	0.0	0.0	0.0	0.0	0.0	1.0	1.0	0.0	0	0	0	0	0	0	1	1	1	1	-12242693	-12975746	-1203461	-15503519	-0.78085613	-12706672	0.9693587	26815472	0.77951473	0.9493527	-2100103	0
ISIC_0030910	HAM_0001598	1	1.0	1.0	1.0	1.0	0.0	1.0	0.0	0.0	0.0	0.0	1	1	1	1	1	1	0	0	0	0	22349157	22000968	25386612	20751274	0.42827597	2565651	-0.6324824	-0.95392615	-13752581	0.47048753	16115499	1
ISIC_0025541	HAM_0005880	0	0.0	0.0	0.0	0.0	0.0	0.0	0.0	1.0	1.0	0.0	0	0	0	0	0	0	1	1	1	0	-13657238	-1341667	-1340806	-14106262	-0.71375585	-14643544	11378857	105579	10317217	0.308097	-20977795	0
ISIC_0030792	HAM_0000759	0	0.0	0.0	0.0	0.0	0.0	0.0	0.0	1.0	0.0	0.0	0	0	0	0	0	0	1	1	1	0	-12153503	-16346962	-13401427	-19891771	-0.66604626	-20881538	12468925	4186045	0.93269193	0.29302812	-27474968	0
ISIC_0031306	HAM_0000063	0	0.0	0.0	0.0	0.0	0.0	0.0	0.0	1.0	0.0	0.0	0	0	0	0	0	0	1	1	1	1	-15137064	-15854702	-16763625	-17223343	-0.8198666	-16535016	12508228	30315	0.8332015	13602738	-256179	0
ISIC_0026420	HAM_0004428	1	0.0	1.0	1.0	1.0	1.0	1.0	0.0	0.0	0.0	0.0	1	1	1	1	1	1	0	0	0	0	42318974	4183011	48521886	46200175	24739976	34983277	-19134197	-32529087	-22820628	-1213351	41657624	1
ISIC_0028538	HAM_0007276	0	0.0	0.0	0.0	0.0	0.0	0.0	1.0	0.0	0.0	0.0	0	0	0	0	0	0	1	1	1	1	-20865736	-18433146	-15167277	-1918392	-14791036	-17320062	22821236	19632578	19595457	0.765045	-25724165	0
ISIC_0027874	HAM_0002684	0	0.0	0.0	0.0	0.0	0.0	0.0	0.0	1.0	0.0	0.0	0	0	0	0	0	0	1	1	1	0	-13281398	-14735212	-16102124	-22476053	-0.98266315	-23239217	11303834	38050685	14100813	-0.97837704	-26245146	0

## Sheet: SIFig2a
num_fixations_p1
11.0
19.0
12.0
5.0
21.0
5.0
15.0
5.0
7.0
8.0
18.0
8.0
4.0
5.0
6.0
18.0
13.0
7.0
5.0
9.0
5.0
8.0
8.0
13.0
12.0
9.0
5.0
6.0
11.0
32.0
5.0
8.0
18.0
12.0
7.0
6.0
4.0
15.0
4.0
14.0
13.0
5.0
4.0
30.0
12.0
6.0
3.0
7.0
7.0
13.0
5.0
24.0
18.0
12.0
5.0
7.0
6.0
11.0
6.0
24.0
6.0
9.0
3.0
14.0
6.0
12.0
6.0
22.0
10.0
9.0
7.0
8.0
7.0
13.0
5.0
16.0
14.0
5.0
5.0
8.0
7.0
12.0
7.0
18.0
7.0
5.0
8.0
7.0
4.0
6.0
4.0
5.0
4.0
5.0
3.0
9.0
7.0
6.0
6.0
15.0
5.0
13.0
5.0
4.0
4.0
3.0
4.0
4.0
10.0
6.0
3.0
8.0
14.0
10.0
8.0
10.0
7.0
21.0
8.0
19.0
7.0
9.0
6.0
6.0
15.0
5.0
10.0
15.0
5.0
6.0
18.0
7.0
8.0
9.0
11.0
5.0
9.0
4.0
6.0
6.0
25.0
5.0
5.0
29.0
29.0
15.0
4.0
10.0
10.0
6.0
25.0
6.0
7.0
2.0
25.0
11.0
5.0
6.0
6.0
6.0
11.0
9.0
9.0
5.0
14.0
4.0
5.0
3.0
10.0
2.0
14.0
11.0
5.0
5.0
4.0
11.0
5.0
5.0
9.0
4.0
13.0
8.0
4.0
2.0
4.0
4.0
28.0
14.0
7.0
8.0
5.0
8.0
4.0
9.0
11.0
4.0
5.0
4.0
4.0
4.0
7.0
17.0
11.0
8.0
4.0
6.0
5.0
45.0
6.0
11.0
4.0
5.0
4.0
4.0
3.0
4.0
4.0
4.0
13.0
9.0
9.0
5.0
8.0
7.0
6.0
5.0
21.0
5.0
5.0
7.0
5.0
13.0
8.0
5.0
17.0
11.0
11.0
17.0
5.0
7.0
6.0
13.0
7.0
9.0
11.0
5.0
5.0
4.0
5.0
5.0
23.0
6.0
8.0
16.0
12.0
49.0
6.0
14.0
27.0
10.0
5.0
8.0
3.0
4.0
4.0
2.0
46.0
7.0
4.0
3.0
3.0
5.0
3.0
3.0
9.0
4.0
4.0
5.0
5.0
28.0
5.0
2.0
4.0
4.0
5.0
3.0
4.0
4.0
3.0
4.0
13.0
8.0
5.0
7.0
5.0
6.0
8.0
7.0
9.0
12.0
5.0
8.0
6.0
7.0
4.0
4.0
17.0
4.0
8.0
5.0
13.0
8.0
4.0
5.0
4.0
4.0
4.0
7.0
5.0
7.0
7.0
7.0
29.0
15.0
13.0
11.0
12.0
12.0
17.0
8.0
9.0
6.0
3.0
3.0
4.0
3.0
3.0
11.0
24.0
5.0
8.0
9.0
30.0
12.0
13.0
5.0
8.0
33.0
4.0
3.0
14.0
3.0
2.0

## Sheet: SIFig2b
num_fixations_p2
44.0
11.0
17.0
20.0
10.0
7.0
15.0
25.0
5.0
16.0
5.0
2.0
4.0
8.0
3.0
28.0
37.0
8.0
13.0
30.0
9.0
17.0
6.0
8.0
8.0
6.0
7.0
5.0
8.0
3.0
3.0
13.0
14.0
7.0
8.0
41.0
5.0
14.0
6.0
12.0
11.0
4.0
6.0
7.0
9.0
6.0
6.0
18.0
9.0
30.0
8.0
21.0
5.0
23.0
6.0
6.0
6.0
8.0
6.0
4.0
4.0
5.0
8.0
29.0
7.0
33.0
8.0
13.0
14.0
10.0
8.0
9.0
11.0
11.0
4.0
16.0
26.0
3.0
6.0
26.0
6.0
4.0
5.0
11.0
5.0
7.0
5.0
5.0
7.0
3.0
4.0
6.0
6.0
4.0
3.0
25.0
11.0
10.0
10.0
88.0
6.0
24.0
4.0
9.0
9.0
3.0
5.0
10.0
4.0
4.0
4.0
11.0
9.0
33.0
6.0
7.0
6.0
7.0
7.0
5.0
11.0
19.0
5.0
10.0
13.0
4.0
21.0
15.0
10.0
7.0
11.0
19.0
6.0
8.0
7.0
4.0
5.0
5.0
5.0
8.0
10.0
4.0
4.0
43.0
48.0
10.0
8.0
34.0
24.0
5.0
24.0
7.0
2.0
2.0
32.0
13.0
31.0
12.0
14.0
25.0
8.0
5.0
9.0
4.0
11.0
6.0
2.0
2.0
4.0
2.0
24.0
20.0
20.0
10.0
13.0
22.0
6.0
8.0
7.0
4.0
6.0
5.0
7.0
3.0
5.0
9.0
23.0
15.0
18.0
11.0
28.0
37.0
5.0
14.0
5.0
3.0
6.0
9.0
3.0
3.0
4.0
6.0
19.0
4.0
6.0
6.0
5.0
7.0
3.0
5.0
5.0
8.0
5.0
4.0
6.0
5.0
3.0
3.0
41.0
12.0
12.0
12.0
13.0
39.0
12.0
9.0
5.0
11.0
4.0
6.0
5.0
14.0
4.0
3.0
17.0
14.0
6.0
9.0
6.0
23.0
6.0
8.0
5.0
5.0
5.0
6.0
3.0
6.0
4.0
3.0
21.0
11.0
6.0
7.0
4.0
10.0
9.0
4.0
15.0
7.0
4.0
7.0
4.0
5.0
5.0
3.0
36.0
19.0
18.0
15.0
15.0
12.0
18.0
12.0
29.0
7.0
4.0
5.0
9.0
10.0
5.0
6.0
4.0
6.0
5.0
4.0
7.0
13.0
5.0
3.0
28.0
12.0
7.0
7.0
8.0
11.0
6.0
40.0
6.0
5.0
9.0
4.0
3.0
3.0
5.0
4.0
54.0
13.0
13.0
8.0
9.0
6.0
10.0
6.0
7.0
8.0
5.0
18.0
4.0
4.0
7.0
3.0
20.0
17.0
11.0
15.0
14.0
21.0
12.0
10.0
7.0
14.0
6.0
9.0
8.0
7.0
8.0
16.0
24.0
8.0
11.0
13.0
41.0
7.0
11.0
6.0
12.0
6.0
7.0
5.0
6.0
4.0
3.0

## Sheet: SIFig2c
num_fixations_p1
15.0
8.0
10.0
13.0
12.0
30.0
19.0
25.0
24.0
10.0
11.0
12.0
7.0
28.0
27.0
18.0
10.0
27.0
21.0
14.0
17.0
17.0
28.0
18.0
21.0
6.0
11.0
4.0
7.0
28.0
28.0
21.0
34.0
20.0
34.0
25.0
26.0
28.0
24.0
14.0
27.0
33.0
31.0
21.0
34.0
30.0
28.0
12.0
34.0
19.0
16.0
25.0
21.0
21.0
31.0
19.0
14.0
28.0
21.0
10.0
13.0
12.0
22.0
24.0
32.0
23.0
20.0
31.0
31.0
19.0
24.0
37.0
13.0
25.0
28.0
32.0
29.0
17.0
6.0
8.0
6.0
22.0
16.0
12.0
29.0
28.0
27.0
34.0
17.0
31.0
22.0
23.0
14.0
22.0
17.0
22.0
15.0
15.0
27.0
15.0
3.0
16.0
20.0
22.0
10.0
18.0
29.0
9.0
9.0
29.0
21.0
18.0
26.0
31.0
22.0
12.0
17.0
33.0
13.0
32.0
29.0
14.0
19.0
9.0
11.0
13.0
13.0
33.0
38.0
14.0
19.0
21.0
30.0
24.0
13.0
20.0
32.0
25.0
19.0
20.0
17.0
17.0
20.0
25.0
26.0
5.0
24.0
27.0
11.0
31.0
22.0
28.0
11.0
12.0
24.0
31.0
6.0
34.0
25.0
31.0
11.0
7.0
11.0
12.0
15.0
8.0
22.0
7.0
23.0
17.0
9.0
16.0
16.0
30.0
3.0
21.0
13.0
24.0
23.0
8.0
26.0
21.0
21.0
31.0
11.0
13.0
10.0
10.0
32.0
33.0
10.0
12.0
17.0
10.0
29.0
19.0
20.0
18.0
17.0
41.0
33.0
38.0
19.0
28.0
9.0
28.0
12.0
28.0
20.0
18.0
28.0
22.0
21.0
10.0
9.0
23.0
18.0
20.0
18.0
16.0
13.0
34.0
29.0
34.0
24.0
14.0
21.0
25.0
23.0
28.0
15.0
16.0
25.0
21.0
13.0
22.0
19.0
34.0
9.0
19.0
16.0
18.0
24.0
32.0
15.0
5.0
23.0
21.0
21.0
13.0
7.0
12.0
17.0
29.0
28.0
21.0
25.0
9.0
25.0
25.0
7.0
12.0
13.0
18.0
6.0
7.0
21.0
29.0
9.0
5.0
23.0
16.0
24.0
30.0
18.0
9.0
15.0
10.0
28.0
25.0
30.0
25.0
12.0
22.0
11.0
24.0
24.0
12.0
6.0
23.0
2.0
19.0
22.0
25.0
25.0
24.0
10.0
14.0
7.0
25.0
14.0
14.0
17.0
24.0
33.0
18.0
15.0
27.0
32.0
18.0
15.0
20.0
14.0
26.0
30.0
25.0
12.0
20.0
33.0
16.0
18.0
13.0
31.0
15.0
11.0
20.0
22.0
18.0
23.0
27.0
31.0
29.0
29.0
13.0
30.0
14.0
24.0
33.0
21.0
24.0
17.0
38.0
35.0
29.0
17.0
20.0
31.0
14.0
29.0
30.0
9.0
14.0
20.0
10.0
22.0
21.0
15.0
36.0
15.0
20.0
9.0
8.0
22.0
13.0
15.0
13.0
15.0
33.0
30.0
21.0
19.0
31.0
16.0
26.0
21.0
8.0
23.0
28.0
14.0
12.0
21.0
9.0
11.0
13.0
30.0
22.0
33.0
35.0
17.0
26.0
34.0
26.0
30.0
14.0
22.0
28.0
28.0
14.0
11.0
32.0

## Sheet: SIFig2d
num_fixations_p2
14.0
31.0
16.0
14.0
18.0
27.0
11.0
22.0
30.0
14.0
9.0
18.0
15.0
18.0
13.0
9.0
13.0
16.0
22.0
26.0
32.0
27.0
24.0
9.0
31.0
18.0
10.0
29.0
15.0
9.0
29.0
21.0
15.0
19.0
30.0
32.0
19.0
23.0
29.0
14.0
23.0
31.0
31.0
17.0
15.0
31.0
34.0
14.0
23.0
29.0
30.0
14.0
20.0
16.0
25.0
43.0
26.0
35.0
23.0
29.0
14.0
21.0
19.0
29.0
24.0
33.0
22.0
11.0
33.0
20.0
29.0
34.0
27.0
32.0
15.0
16.0
18.0
17.0
31.0
19.0
20.0
19.0
35.0
17.0
16.0
11.0
32.0
30.0
13.0
20.0
23.0
21.0
10.0
35.0
36.0
22.0
22.0
8.0
23.0
29.0
29.0
32.0
19.0
30.0
36.0
23.0
15.0
19.0
25.0
32.0
33.0
13.0
29.0
20.0
22.0
26.0
33.0
13.0
24.0
23.0
21.0
35.0
45.0
24.0
34.0
33.0
18.0
18.0
29.0
22.0
12.0
31.0
28.0
24.0
33.0
16.0
24.0
24.0
22.0
24.0
38.0
36.0
19.0
38.0
17.0
9.0
21.0
11.0
34.0
19.0
17.0
24.0
22.0
13.0
29.0
16.0
18.0
38.0
11.0
13.0
16.0
23.0
10.0
17.0
25.0
30.0
17.0
22.0
21.0
8.0
30.0
26.0
30.0
30.0
26.0
12.0
28.0
33.0
33.0
17.0
15.0
17.0
16.0
27.0
14.0
14.0
28.0
27.0
24.0
28.0
22.0
35.0
14.0
29.0
30.0
35.0
32.0
21.0
19.0
32.0
18.0
20.0
20.0
23.0
33.0
37.0
18.0
32.0
39.0
26.0
14.0
33.0
14.0
39.0
21.0
13.0
33.0
18.0
29.0
33.0
19.0
20.0
37.0
35.0
20.0
29.0
34.0
14.0
16.0
25.0
32.0
34.0
30.0
12.0
14.0
35.0
27.0
22.0
31.0
30.0
16.0
24.0
20.0
38.0
27.0
9.0
8.0
24.0
20.0
21.0
33.0
21.0
21.0
32.0
11.0
14.0
23.0
15.0
29.0
15.0
29.0
32.0
30.0
36.0
10.0
27.0
8.0
22.0
26.0
26.0
32.0
22.0
24.0
20.0
23.0
32.0
20.0
28.0
16.0
14.0
23.0
32.0
34.0
16.0
20.0
32.0
23.0
25.0
22.0
26.0
24.0
18.0
27.0
22.0
25.0
36.0
7.0
16.0
18.0
20.0
10.0
20.0
27.0
23.0
26.0
28.0
21.0
25.0
19.0
20.0
21.0
35.0
22.0
27.0
38.0
25.0
14.0
44.0
26.0
19.0
14.0
11.0
16.0
26.0
18.0
42.0
21.0
37.0
10.0
20.0
35.0
13.0
20.0
18.0
15.0
32.0
18.0
39.0
13.0
31.0
16.0
32.0
27.0
22.0
17.0
29.0
36.0
21.0
14.0
32.0
18.0
23.0
38.0
35.0
26.0
31.0
12.0
31.0
21.0
26.0
21.0
15.0
12.0
24.0
19.0
28.0
16.0
20.0
31.0
24.0
11.0
32.0
14.0
33.0
21.0
31.0
29.0
22.0
25.0
13.0
12.0
31.0
24.0
29.0
29.0
23.0
12.0
26.0
22.0
40.0
14.0
22.0
19.0
15.0
38.0
18.0
16.0
19.0
19.0
15.0

[truncated: 6 more sheets: SIFig3a, SIFig3b, SIFig3c, SIFig3d, SIFig4a, SIFig4b]
